# Supplementary material for: Potential Biomarkers of Acute Ischemic Stroke Etiology Revealed by Mass Spectrometry-Based Proteomic Characterization of Formalin-Fixed Paraffin-Embedded Blood Clots
Source: Front Neurol. 2022 Apr 19;13:854846. doi: 10.3389/fneur.2022.854846 (PMC9062453; doi:10.3389/fneur.2022.854846)
Supplement: Supplementary file 3 [file Table_1.XLSX]

## Sheet: Sheet1
T: Protein IDs	T: Majority protein IDs	T: Fasta headers
sp|A1L3X0|ELOV7_HUMAN	sp|A1L3X0|ELOV7_HUMAN	>sp|A1L3X0|ELOV7_HUMAN Elongation of very long chain fatty acids protein 7 OS=Homo sapiens GN=ELOVL7 PE=1 SV=1
sp|A5A3E0|POTEF_HUMAN	sp|A5A3E0|POTEF_HUMAN	>sp|A5A3E0|POTEF_HUMAN POTE ankyrin domain family member F OS=Homo sapiens GN=POTEF PE=1 SV=2
sp|A5D8V6|VP37C_HUMAN	sp|A5D8V6|VP37C_HUMAN	>sp|A5D8V6|VP37C_HUMAN Vacuolar protein sorting-associated protein 37C OS=Homo sapiens GN=VPS37C PE=1 SV=2
sp|A6NDG6|PGP_HUMAN	sp|A6NDG6|PGP_HUMAN	>sp|A6NDG6|PGP_HUMAN Phosphoglycolate phosphatase OS=Homo sapiens GN=PGP PE=1 SV=1
sp|A6NDU8|CE051_HUMAN	sp|A6NDU8|CE051_HUMAN	>sp|A6NDU8|CE051_HUMAN UPF0600 protein C5orf51 OS=Homo sapiens GN=C5orf51 PE=1 SV=1
sp|A6NGU5|GGT3_HUMAN;sp|P36268|GGT2_HUMAN;sp|P19440|GGT1_HUMAN;sp|Q14390|GGTL2_HUMAN;sp|B5MD39|GGTL3_HUMAN	sp|A6NGU5|GGT3_HUMAN;sp|P36268|GGT2_HUMAN;sp|P19440|GGT1_HUMAN;sp|Q14390|GGTL2_HUMAN;sp|B5MD39|GGTL3_HUMAN	>sp|A6NGU5|GGT3_HUMAN Putative gamma-glutamyltranspeptidase 3 OS=Homo sapiens GN=GGT3P PE=5 SV=2;>sp|P36268|GGT2_HUMAN Inactive gamma-glutamyltranspeptidase 2 OS=Homo sapiens GN=GGT2 PE=1 SV=3;>sp|P19440|GGT1_HUMAN Gamma-glutamyltranspeptidase 1 OS=Homo sa
sp|A6NHL2|TBAL3_HUMAN	sp|A6NHL2|TBAL3_HUMAN	>sp|A6NHL2|TBAL3_HUMAN Tubulin alpha chain-like 3 OS=Homo sapiens GN=TUBAL3 PE=1 SV=2
sp|P14598|NCF1_HUMAN;sp|A6NI72|NCF1B_HUMAN;sp|A8MVU1|NCF1C_HUMAN	sp|P14598|NCF1_HUMAN;sp|A6NI72|NCF1B_HUMAN;sp|A8MVU1|NCF1C_HUMAN	>sp|P14598|NCF1_HUMAN Neutrophil cytosol factor 1 OS=Homo sapiens GN=NCF1 PE=1 SV=3;>sp|A6NI72|NCF1B_HUMAN Putative neutrophil cytosol factor 1B OS=Homo sapiens GN=NCF1B PE=5 SV=2;>sp|A8MVU1|NCF1C_HUMAN Putative neutrophil cytosol factor 1C OS=Homo sapiens
sp|A6NKG5|RTL1_HUMAN	sp|A6NKG5|RTL1_HUMAN	>sp|A6NKG5|RTL1_HUMAN Retrotransposon-like protein 1 OS=Homo sapiens GN=RTL1 PE=2 SV=3
sp|A6NMB1|SIG16_HUMAN	sp|A6NMB1|SIG16_HUMAN	>sp|A6NMB1|SIG16_HUMAN Sialic acid-binding Ig-like lectin 16 OS=Homo sapiens GN=SIGLEC16 PE=2 SV=3
sp|A8MVS5|HIDE1_HUMAN	sp|A8MVS5|HIDE1_HUMAN	>sp|A8MVS5|HIDE1_HUMAN Protein HIDE1 OS=Homo sapiens GN=HIDE1 PE=2 SV=2
sp|A8MW95|BECN2_HUMAN	sp|A8MW95|BECN2_HUMAN	>sp|A8MW95|BECN2_HUMAN Beclin-2 OS=Homo sapiens GN=BECN1P1 PE=1 SV=2
sp|B2RUZ4|SMIM1_HUMAN	sp|B2RUZ4|SMIM1_HUMAN	>sp|B2RUZ4|SMIM1_HUMAN Small integral membrane protein 1 OS=Homo sapiens GN=SMIM1 PE=1 SV=1
sp|P0CG06|LAC3_HUMAN;sp|P0CG05|LAC2_HUMAN;sp|P0CG04|LAC1_HUMAN;sp|B9A064|IGLL5_HUMAN;sp|P0CF74|LAC6_HUMAN;sp|A0M8Q6|LAC7_HUMAN	sp|P0CG06|LAC3_HUMAN;sp|P0CG05|LAC2_HUMAN;sp|P0CG04|LAC1_HUMAN;sp|B9A064|IGLL5_HUMAN;sp|P0CF74|LAC6_HUMAN	>sp|P0CG06|LAC3_HUMAN Ig lambda-3 chain C regions OS=Homo sapiens GN=IGLC3 PE=1 SV=1;>sp|P0CG05|LAC2_HUMAN Ig lambda-2 chain C regions OS=Homo sapiens GN=IGLC2 PE=1 SV=1;>sp|P0CG04|LAC1_HUMAN Ig lambda-1 chain C regions OS=Homo sapiens GN=IGLC1 PE=1 SV=1;>
sp|Q13765|NACA_HUMAN;sp|E9PAV3|NACAM_HUMAN	sp|Q13765|NACA_HUMAN;sp|E9PAV3|NACAM_HUMAN	>sp|Q13765|NACA_HUMAN Nascent polypeptide-associated complex subunit alpha OS=Homo sapiens GN=NACA PE=1 SV=1;>sp|E9PAV3|NACAM_HUMAN Nascent polypeptide-associated complex subunit alpha, muscle-specific form OS=Homo sapiens GN=NACA PE=1 SV=1
sp|O00139|KIF2A_HUMAN	sp|O00139|KIF2A_HUMAN	>sp|O00139|KIF2A_HUMAN Kinesin-like protein KIF2A OS=Homo sapiens GN=KIF2A PE=1 SV=3
sp|O00148|DX39A_HUMAN;sp|Q13838|DX39B_HUMAN	sp|O00148|DX39A_HUMAN;sp|Q13838|DX39B_HUMAN	>sp|O00148|DX39A_HUMAN ATP-dependent RNA helicase DDX39A OS=Homo sapiens GN=DDX39A PE=1 SV=2;>sp|Q13838|DX39B_HUMAN Spliceosome RNA helicase DDX39B OS=Homo sapiens GN=DDX39B PE=1 SV=1
sp|O00151|PDLI1_HUMAN	sp|O00151|PDLI1_HUMAN	>sp|O00151|PDLI1_HUMAN PDZ and LIM domain protein 1 OS=Homo sapiens GN=PDLIM1 PE=1 SV=4
sp|O00160|MYO1F_HUMAN;sp|Q12965|MYO1E_HUMAN	sp|O00160|MYO1F_HUMAN	>sp|O00160|MYO1F_HUMAN Unconventional myosin-If OS=Homo sapiens GN=MYO1F PE=1 SV=3
sp|O00161|SNP23_HUMAN	sp|O00161|SNP23_HUMAN	>sp|O00161|SNP23_HUMAN Synaptosomal-associated protein 23 OS=Homo sapiens GN=SNAP23 PE=1 SV=1
sp|O00194|RB27B_HUMAN	sp|O00194|RB27B_HUMAN	>sp|O00194|RB27B_HUMAN Ras-related protein Rab-27B OS=Homo sapiens GN=RAB27B PE=1 SV=4
sp|O00231|PSD11_HUMAN	sp|O00231|PSD11_HUMAN	>sp|O00231|PSD11_HUMAN 26S proteasome non-ATPase regulatory subunit 11 OS=Homo sapiens GN=PSMD11 PE=1 SV=3
sp|O00233|PSMD9_HUMAN	sp|O00233|PSMD9_HUMAN	>sp|O00233|PSMD9_HUMAN 26S proteasome non-ATPase regulatory subunit 9 OS=Homo sapiens GN=PSMD9 PE=1 SV=3
sp|O00264|PGRC1_HUMAN	sp|O00264|PGRC1_HUMAN	>sp|O00264|PGRC1_HUMAN Membrane-associated progesterone receptor component 1 OS=Homo sapiens GN=PGRMC1 PE=1 SV=3
sp|O00299|CLIC1_HUMAN	sp|O00299|CLIC1_HUMAN	>sp|O00299|CLIC1_HUMAN Chloride intracellular channel protein 1 OS=Homo sapiens GN=CLIC1 PE=1 SV=4
sp|O00303|EIF3F_HUMAN	sp|O00303|EIF3F_HUMAN	>sp|O00303|EIF3F_HUMAN Eukaryotic translation initiation factor 3 subunit F OS=Homo sapiens GN=EIF3F PE=1 SV=1
sp|O00429|DNM1L_HUMAN	sp|O00429|DNM1L_HUMAN	>sp|O00429|DNM1L_HUMAN Dynamin-1-like protein OS=Homo sapiens GN=DNM1L PE=1 SV=2
sp|O00453|LST1_HUMAN	sp|O00453|LST1_HUMAN	>sp|O00453|LST1_HUMAN Leukocyte-specific transcript 1 protein OS=Homo sapiens GN=LST1 PE=2 SV=2
sp|O00501|CLD5_HUMAN	sp|O00501|CLD5_HUMAN	>sp|O00501|CLD5_HUMAN Claudin-5 OS=Homo sapiens GN=CLDN5 PE=1 SV=1
sp|O00629|IMA3_HUMAN;sp|O00505|IMA4_HUMAN	sp|O00629|IMA3_HUMAN;sp|O00505|IMA4_HUMAN	>sp|O00629|IMA3_HUMAN Importin subunit alpha-3 OS=Homo sapiens GN=KPNA4 PE=1 SV=1;>sp|O00505|IMA4_HUMAN Importin subunit alpha-4 OS=Homo sapiens GN=KPNA3 PE=1 SV=2
sp|O00534|VMA5A_HUMAN	sp|O00534|VMA5A_HUMAN	>sp|O00534|VMA5A_HUMAN von Willebrand factor A domain-containing protein 5A OS=Homo sapiens GN=VWA5A PE=2 SV=2
sp|O00560|SDCB1_HUMAN	sp|O00560|SDCB1_HUMAN	>sp|O00560|SDCB1_HUMAN Syntenin-1 OS=Homo sapiens GN=SDCBP PE=1 SV=1
sp|O00571|DDX3X_HUMAN;sp|O15523|DDX3Y_HUMAN	sp|O00571|DDX3X_HUMAN;sp|O15523|DDX3Y_HUMAN	>sp|O00571|DDX3X_HUMAN ATP-dependent RNA helicase DDX3X OS=Homo sapiens GN=DDX3X PE=1 SV=3;>sp|O15523|DDX3Y_HUMAN ATP-dependent RNA helicase DDX3Y OS=Homo sapiens GN=DDX3Y PE=1 SV=2
sp|O00584|RNT2_HUMAN	sp|O00584|RNT2_HUMAN	>sp|O00584|RNT2_HUMAN Ribonuclease T2 OS=Homo sapiens GN=RNASET2 PE=1 SV=2
sp|O00602|FCN1_HUMAN	sp|O00602|FCN1_HUMAN	>sp|O00602|FCN1_HUMAN Ficolin-1 OS=Homo sapiens GN=FCN1 PE=1 SV=2
sp|O00754|MA2B1_HUMAN	sp|O00754|MA2B1_HUMAN	>sp|O00754|MA2B1_HUMAN Lysosomal alpha-mannosidase OS=Homo sapiens GN=MAN2B1 PE=1 SV=3
sp|O00764|PDXK_HUMAN	sp|O00764|PDXK_HUMAN	>sp|O00764|PDXK_HUMAN Pyridoxal kinase OS=Homo sapiens GN=PDXK PE=1 SV=1
sp|O14529|CUX2_HUMAN	sp|O14529|CUX2_HUMAN	>sp|O14529|CUX2_HUMAN Homeobox protein cut-like 2 OS=Homo sapiens GN=CUX2 PE=1 SV=4
sp|O14579|COPE_HUMAN	sp|O14579|COPE_HUMAN	>sp|O14579|COPE_HUMAN Coatomer subunit epsilon OS=Homo sapiens GN=COPE PE=1 SV=3
sp|O14618|CCS_HUMAN	sp|O14618|CCS_HUMAN	>sp|O14618|CCS_HUMAN Copper chaperone for superoxide dismutase OS=Homo sapiens GN=CCS PE=1 SV=1
sp|O14672|ADA10_HUMAN	sp|O14672|ADA10_HUMAN	>sp|O14672|ADA10_HUMAN Disintegrin and metalloproteinase domain-containing protein 10 OS=Homo sapiens GN=ADAM10 PE=1 SV=1
sp|O14727|APAF_HUMAN	sp|O14727|APAF_HUMAN	>sp|O14727|APAF_HUMAN Apoptotic protease-activating factor 1 OS=Homo sapiens GN=APAF1 PE=1 SV=2
sp|O14745|NHRF1_HUMAN	sp|O14745|NHRF1_HUMAN	>sp|O14745|NHRF1_HUMAN Na(+)/H(+) exchange regulatory cofactor NHE-RF1 OS=Homo sapiens GN=SLC9A3R1 PE=1 SV=4
sp|O14773|TPP1_HUMAN	sp|O14773|TPP1_HUMAN	>sp|O14773|TPP1_HUMAN Tripeptidyl-peptidase 1 OS=Homo sapiens GN=TPP1 PE=1 SV=2
sp|O14791|APOL1_HUMAN	sp|O14791|APOL1_HUMAN	>sp|O14791|APOL1_HUMAN Apolipoprotein L1 OS=Homo sapiens GN=APOL1 PE=1 SV=5
sp|O14818|PSA7_HUMAN;sp|Q8TAA3|PSA7L_HUMAN	sp|O14818|PSA7_HUMAN;sp|Q8TAA3|PSA7L_HUMAN	>sp|O14818|PSA7_HUMAN Proteasome subunit alpha type-7 OS=Homo sapiens GN=PSMA7 PE=1 SV=1;>sp|Q8TAA3|PSA7L_HUMAN Proteasome subunit alpha type-7-like OS=Homo sapiens GN=PSMA8 PE=1 SV=3
sp|P19105|ML12A_HUMAN;sp|O14950|ML12B_HUMAN	sp|P19105|ML12A_HUMAN;sp|O14950|ML12B_HUMAN	>sp|P19105|ML12A_HUMAN Myosin regulatory light chain 12A OS=Homo sapiens GN=MYL12A PE=1 SV=2;>sp|O14950|ML12B_HUMAN Myosin regulatory light chain 12B OS=Homo sapiens GN=MYL12B PE=1 SV=2
sp|O14964|HGS_HUMAN	sp|O14964|HGS_HUMAN	>sp|O14964|HGS_HUMAN Hepatocyte growth factor-regulated tyrosine kinase substrate OS=Homo sapiens GN=HGS PE=1 SV=1
sp|O14974|MYPT1_HUMAN	sp|O14974|MYPT1_HUMAN	>sp|O14974|MYPT1_HUMAN Protein phosphatase 1 regulatory subunit 12A OS=Homo sapiens GN=PPP1R12A PE=1 SV=1
sp|O14980|XPO1_HUMAN	sp|O14980|XPO1_HUMAN	>sp|O14980|XPO1_HUMAN Exportin-1 OS=Homo sapiens GN=XPO1 PE=1 SV=1
sp|O15067|PUR4_HUMAN	sp|O15067|PUR4_HUMAN	>sp|O15067|PUR4_HUMAN Phosphoribosylformylglycinamidine synthase OS=Homo sapiens GN=PFAS PE=1 SV=4
sp|O15116|LSM1_HUMAN	sp|O15116|LSM1_HUMAN	>sp|O15116|LSM1_HUMAN U6 snRNA-associated Sm-like protein LSm1 OS=Homo sapiens GN=LSM1 PE=1 SV=1
sp|O15117|FYB_HUMAN	sp|O15117|FYB_HUMAN	>sp|O15117|FYB_HUMAN FYN-binding protein OS=Homo sapiens GN=FYB PE=1 SV=2
sp|O15127|SCAM2_HUMAN	sp|O15127|SCAM2_HUMAN	>sp|O15127|SCAM2_HUMAN Secretory carrier-associated membrane protein 2 OS=Homo sapiens GN=SCAMP2 PE=1 SV=2
sp|O15143|ARC1B_HUMAN	sp|O15143|ARC1B_HUMAN	>sp|O15143|ARC1B_HUMAN Actin-related protein 2/3 complex subunit 1B OS=Homo sapiens GN=ARPC1B PE=1 SV=3
sp|O15144|ARPC2_HUMAN	sp|O15144|ARPC2_HUMAN	>sp|O15144|ARPC2_HUMAN Actin-related protein 2/3 complex subunit 2 OS=Homo sapiens GN=ARPC2 PE=1 SV=1
sp|O15145|ARPC3_HUMAN	sp|O15145|ARPC3_HUMAN	>sp|O15145|ARPC3_HUMAN Actin-related protein 2/3 complex subunit 3 OS=Homo sapiens GN=ARPC3 PE=1 SV=3
sp|O15173|PGRC2_HUMAN	sp|O15173|PGRC2_HUMAN	>sp|O15173|PGRC2_HUMAN Membrane-associated progesterone receptor component 2 OS=Homo sapiens GN=PGRMC2 PE=1 SV=1
sp|O15212|PFD6_HUMAN	sp|O15212|PFD6_HUMAN	>sp|O15212|PFD6_HUMAN Prefoldin subunit 6 OS=Homo sapiens GN=PFDN6 PE=1 SV=1
sp|O15231|ZN185_HUMAN	sp|O15231|ZN185_HUMAN	>sp|O15231|ZN185_HUMAN Zinc finger protein 185 OS=Homo sapiens GN=ZNF185 PE=1 SV=3
sp|O15269|SPTC1_HUMAN	sp|O15269|SPTC1_HUMAN	>sp|O15269|SPTC1_HUMAN Serine palmitoyltransferase 1 OS=Homo sapiens GN=SPTLC1 PE=1 SV=1
sp|O15400|STX7_HUMAN	sp|O15400|STX7_HUMAN	>sp|O15400|STX7_HUMAN Syntaxin-7 OS=Homo sapiens GN=STX7 PE=1 SV=4
sp|O15427|MOT4_HUMAN	sp|O15427|MOT4_HUMAN	>sp|O15427|MOT4_HUMAN Monocarboxylate transporter 4 OS=Homo sapiens GN=SLC16A3 PE=1 SV=1
sp|O15511|ARPC5_HUMAN	sp|O15511|ARPC5_HUMAN	>sp|O15511|ARPC5_HUMAN Actin-related protein 2/3 complex subunit 5 OS=Homo sapiens GN=ARPC5 PE=1 SV=3
sp|O15553|MEFV_HUMAN	sp|O15553|MEFV_HUMAN	>sp|O15553|MEFV_HUMAN Pyrin OS=Homo sapiens GN=MEFV PE=1 SV=1
sp|O43169|CYB5B_HUMAN	sp|O43169|CYB5B_HUMAN	>sp|O43169|CYB5B_HUMAN Cytochrome b5 type B OS=Homo sapiens GN=CYB5B PE=1 SV=2
sp|O43181|NDUS4_HUMAN	sp|O43181|NDUS4_HUMAN	>sp|O43181|NDUS4_HUMAN NADH dehydrogenase [ubiquinone] iron-sulfur protein 4, mitochondrial OS=Homo sapiens GN=NDUFS4 PE=1 SV=1
sp|O43182|RHG06_HUMAN	sp|O43182|RHG06_HUMAN	>sp|O43182|RHG06_HUMAN Rho GTPase-activating protein 6 OS=Homo sapiens GN=ARHGAP6 PE=1 SV=3
sp|O43242|PSMD3_HUMAN	sp|O43242|PSMD3_HUMAN	>sp|O43242|PSMD3_HUMAN 26S proteasome non-ATPase regulatory subunit 3 OS=Homo sapiens GN=PSMD3 PE=1 SV=2
sp|O43294|TGFI1_HUMAN	sp|O43294|TGFI1_HUMAN	>sp|O43294|TGFI1_HUMAN Transforming growth factor beta-1-induced transcript 1 protein OS=Homo sapiens GN=TGFB1I1 PE=1 SV=2
sp|O43310|CTIF_HUMAN	sp|O43310|CTIF_HUMAN	>sp|O43310|CTIF_HUMAN CBP80/20-dependent translation initiation factor OS=Homo sapiens GN=CTIF PE=1 SV=1
sp|O43324|MCA3_HUMAN	sp|O43324|MCA3_HUMAN	>sp|O43324|MCA3_HUMAN Eukaryotic translation elongation factor 1 epsilon-1 OS=Homo sapiens GN=EEF1E1 PE=1 SV=1
sp|O43396|TXNL1_HUMAN	sp|O43396|TXNL1_HUMAN	>sp|O43396|TXNL1_HUMAN Thioredoxin-like protein 1 OS=Homo sapiens GN=TXNL1 PE=1 SV=3
sp|O43399|TPD54_HUMAN	sp|O43399|TPD54_HUMAN	>sp|O43399|TPD54_HUMAN Tumor protein D54 OS=Homo sapiens GN=TPD52L2 PE=1 SV=2
sp|O43451|MGA_HUMAN;sp|Q6ZN80|MGAL1_HUMAN	sp|O43451|MGA_HUMAN	>sp|O43451|MGA_HUMAN Maltase-glucoamylase, intestinal OS=Homo sapiens GN=MGAM PE=1 SV=5
sp|O43464|HTRA2_HUMAN	sp|O43464|HTRA2_HUMAN	>sp|O43464|HTRA2_HUMAN Serine protease HTRA2, mitochondrial OS=Homo sapiens GN=HTRA2 PE=1 SV=2
sp|O43488|ARK72_HUMAN;sp|Q8NHP1|ARK74_HUMAN;sp|O95154|ARK73_HUMAN	sp|O43488|ARK72_HUMAN	>sp|O43488|ARK72_HUMAN Aflatoxin B1 aldehyde reductase member 2 OS=Homo sapiens GN=AKR7A2 PE=1 SV=3
sp|O43504|LTOR5_HUMAN	sp|O43504|LTOR5_HUMAN	>sp|O43504|LTOR5_HUMAN Ragulator complex protein LAMTOR5 OS=Homo sapiens GN=LAMTOR5 PE=1 SV=1
sp|O43516|WIPF1_HUMAN	sp|O43516|WIPF1_HUMAN	>sp|O43516|WIPF1_HUMAN WAS/WASL-interacting protein family member 1 OS=Homo sapiens GN=WIPF1 PE=1 SV=3
sp|O43561|LAT_HUMAN	sp|O43561|LAT_HUMAN	>sp|O43561|LAT_HUMAN Linker for activation of T-cells family member 1 OS=Homo sapiens GN=LAT PE=1 SV=1
sp|O43598|DNPH1_HUMAN	sp|O43598|DNPH1_HUMAN	>sp|O43598|DNPH1_HUMAN 2-deoxynucleoside 5-phosphate N-hydrolase 1 OS=Homo sapiens GN=DNPH1 PE=1 SV=1
sp|O43617|TPPC3_HUMAN	sp|O43617|TPPC3_HUMAN	>sp|O43617|TPPC3_HUMAN Trafficking protein particle complex subunit 3 OS=Homo sapiens GN=TRAPPC3 PE=1 SV=1
sp|O43633|CHM2A_HUMAN	sp|O43633|CHM2A_HUMAN	>sp|O43633|CHM2A_HUMAN Charged multivesicular body protein 2a OS=Homo sapiens GN=CHMP2A PE=1 SV=1
sp|O43639|NCK2_HUMAN;sp|P16333|NCK1_HUMAN	sp|O43639|NCK2_HUMAN	>sp|O43639|NCK2_HUMAN Cytoplasmic protein NCK2 OS=Homo sapiens GN=NCK2 PE=1 SV=2
sp|O43665|RGS10_HUMAN	sp|O43665|RGS10_HUMAN	>sp|O43665|RGS10_HUMAN Regulator of G-protein signaling 10 OS=Homo sapiens GN=RGS10 PE=1 SV=2
sp|O43681|ASNA_HUMAN	sp|O43681|ASNA_HUMAN	>sp|O43681|ASNA_HUMAN ATPase ASNA1 OS=Homo sapiens GN=ASNA1 PE=1 SV=2
sp|O43707|ACTN4_HUMAN;sp|Q9H254|SPTN4_HUMAN	sp|O43707|ACTN4_HUMAN	>sp|O43707|ACTN4_HUMAN Alpha-actinin-4 OS=Homo sapiens GN=ACTN4 PE=1 SV=2
sp|O43747|AP1G1_HUMAN	sp|O43747|AP1G1_HUMAN	>sp|O43747|AP1G1_HUMAN AP-1 complex subunit gamma-1 OS=Homo sapiens GN=AP1G1 PE=1 SV=5
sp|O43768|ENSA_HUMAN	sp|O43768|ENSA_HUMAN	>sp|O43768|ENSA_HUMAN Alpha-endosulfine OS=Homo sapiens GN=ENSA PE=1 SV=1
sp|O43815|STRN_HUMAN	sp|O43815|STRN_HUMAN	>sp|O43815|STRN_HUMAN Striatin OS=Homo sapiens GN=STRN PE=1 SV=4
sp|O43852|CALU_HUMAN	sp|O43852|CALU_HUMAN	>sp|O43852|CALU_HUMAN Calumenin OS=Homo sapiens GN=CALU PE=1 SV=2
sp|O60229|KALRN_HUMAN	sp|O60229|KALRN_HUMAN	>sp|O60229|KALRN_HUMAN Kalirin OS=Homo sapiens GN=KALRN PE=1 SV=2
sp|O60234|GMFG_HUMAN	sp|O60234|GMFG_HUMAN	>sp|O60234|GMFG_HUMAN Glia maturation factor gamma OS=Homo sapiens GN=GMFG PE=1 SV=1
sp|O60268|K0513_HUMAN	sp|O60268|K0513_HUMAN	>sp|O60268|K0513_HUMAN Uncharacterized protein KIAA0513 OS=Homo sapiens GN=KIAA0513 PE=2 SV=1
sp|O60493|SNX3_HUMAN	sp|O60493|SNX3_HUMAN	>sp|O60493|SNX3_HUMAN Sorting nexin-3 OS=Homo sapiens GN=SNX3 PE=1 SV=3
sp|O60496|DOK2_HUMAN	sp|O60496|DOK2_HUMAN	>sp|O60496|DOK2_HUMAN Docking protein 2 OS=Homo sapiens GN=DOK2 PE=1 SV=2
sp|O60506|HNRPQ_HUMAN;sp|O43390|HNRPR_HUMAN	sp|O60506|HNRPQ_HUMAN;sp|O43390|HNRPR_HUMAN	>sp|O60506|HNRPQ_HUMAN Heterogeneous nuclear ribonucleoprotein Q OS=Homo sapiens GN=SYNCRIP PE=1 SV=2;>sp|O43390|HNRPR_HUMAN Heterogeneous nuclear ribonucleoprotein R OS=Homo sapiens GN=HNRNPR PE=1 SV=1
sp|O60610|DIAP1_HUMAN	sp|O60610|DIAP1_HUMAN	>sp|O60610|DIAP1_HUMAN Protein diaphanous homolog 1 OS=Homo sapiens GN=DIAPH1 PE=1 SV=2
sp|O60664|PLIN3_HUMAN	sp|O60664|PLIN3_HUMAN	>sp|O60664|PLIN3_HUMAN Perilipin-3 OS=Homo sapiens GN=PLIN3 PE=1 SV=3
sp|O60749|SNX2_HUMAN	sp|O60749|SNX2_HUMAN	>sp|O60749|SNX2_HUMAN Sorting nexin-2 OS=Homo sapiens GN=SNX2 PE=1 SV=2
sp|O60763|USO1_HUMAN	sp|O60763|USO1_HUMAN	>sp|O60763|USO1_HUMAN General vesicular transport factor p115 OS=Homo sapiens GN=USO1 PE=1 SV=2
sp|O60784|TOM1_HUMAN	sp|O60784|TOM1_HUMAN	>sp|O60784|TOM1_HUMAN Target of Myb protein 1 OS=Homo sapiens GN=TOM1 PE=1 SV=2
sp|O60888|CUTA_HUMAN	sp|O60888|CUTA_HUMAN	>sp|O60888|CUTA_HUMAN Protein CutA OS=Homo sapiens GN=CUTA PE=1 SV=2
sp|O60925|PFD1_HUMAN	sp|O60925|PFD1_HUMAN	>sp|O60925|PFD1_HUMAN Prefoldin subunit 1 OS=Homo sapiens GN=PFDN1 PE=1 SV=2
sp|O75015|FCG3B_HUMAN	sp|O75015|FCG3B_HUMAN	>sp|O75015|FCG3B_HUMAN Low affinity immunoglobulin gamma Fc region receptor III-B OS=Homo sapiens GN=FCGR3B PE=1 SV=2
sp|O75083|WDR1_HUMAN	sp|O75083|WDR1_HUMAN	>sp|O75083|WDR1_HUMAN WD repeat-containing protein 1 OS=Homo sapiens GN=WDR1 PE=1 SV=4
sp|O75116|ROCK2_HUMAN	sp|O75116|ROCK2_HUMAN	>sp|O75116|ROCK2_HUMAN Rho-associated protein kinase 2 OS=Homo sapiens GN=ROCK2 PE=1 SV=4
sp|O75131|CPNE3_HUMAN;sp|Q96FN4|CPNE2_HUMAN;sp|Q8IYJ1|CPNE9_HUMAN;sp|Q96A23|CPNE4_HUMAN;sp|O95741|CPNE6_HUMAN;sp|Q86YQ8|CPNE8_HUMAN;sp|Q9HCH3|CPNE5_HUMAN;sp|Q9UBL6|CPNE7_HUMAN	sp|O75131|CPNE3_HUMAN	>sp|O75131|CPNE3_HUMAN Copine-3 OS=Homo sapiens GN=CPNE3 PE=1 SV=1
sp|O75165|DJC13_HUMAN	sp|O75165|DJC13_HUMAN	>sp|O75165|DJC13_HUMAN DnaJ homolog subfamily C member 13 OS=Homo sapiens GN=DNAJC13 PE=1 SV=5
sp|O75340|PDCD6_HUMAN	sp|O75340|PDCD6_HUMAN	>sp|O75340|PDCD6_HUMAN Programmed cell death protein 6 OS=Homo sapiens GN=PDCD6 PE=1 SV=1
sp|O75347|TBCA_HUMAN	sp|O75347|TBCA_HUMAN	>sp|O75347|TBCA_HUMAN Tubulin-specific chaperone A OS=Homo sapiens GN=TBCA PE=1 SV=3
sp|O75348|VATG1_HUMAN;sp|O95670|VATG2_HUMAN	sp|O75348|VATG1_HUMAN;sp|O95670|VATG2_HUMAN	>sp|O75348|VATG1_HUMAN V-type proton ATPase subunit G 1 OS=Homo sapiens GN=ATP6V1G1 PE=1 SV=3;>sp|O95670|VATG2_HUMAN V-type proton ATPase subunit G 2 OS=Homo sapiens GN=ATP6V1G2 PE=1 SV=1
sp|O75351|VPS4B_HUMAN;sp|Q9UN37|VPS4A_HUMAN;sp|Q6PIW4|FIGL1_HUMAN	sp|O75351|VPS4B_HUMAN;sp|Q9UN37|VPS4A_HUMAN;sp|Q6PIW4|FIGL1_HUMAN	>sp|O75351|VPS4B_HUMAN Vacuolar protein sorting-associated protein 4B OS=Homo sapiens GN=VPS4B PE=1 SV=2;>sp|Q9UN37|VPS4A_HUMAN Vacuolar protein sorting-associated protein 4A OS=Homo sapiens GN=VPS4A PE=1 SV=1;>sp|Q6PIW4|FIGL1_HUMAN Fidgetin-like protein 1
sp|O75367|H2AY_HUMAN;sp|Q9P0M6|H2AW_HUMAN	sp|O75367|H2AY_HUMAN	>sp|O75367|H2AY_HUMAN Core histone macro-H2A.1 OS=Homo sapiens GN=H2AFY PE=1 SV=4
sp|O75368|SH3L1_HUMAN	sp|O75368|SH3L1_HUMAN	>sp|O75368|SH3L1_HUMAN SH3 domain-binding glutamic acid-rich-like protein OS=Homo sapiens GN=SH3BGRL PE=1 SV=1
sp|O75369|FLNB_HUMAN	sp|O75369|FLNB_HUMAN	>sp|O75369|FLNB_HUMAN Filamin-B OS=Homo sapiens GN=FLNB PE=1 SV=2
sp|O75390|CISY_HUMAN	sp|O75390|CISY_HUMAN	>sp|O75390|CISY_HUMAN Citrate synthase, mitochondrial OS=Homo sapiens GN=CS PE=1 SV=2
sp|O75396|SC22B_HUMAN	sp|O75396|SC22B_HUMAN	>sp|O75396|SC22B_HUMAN Vesicle-trafficking protein SEC22b OS=Homo sapiens GN=SEC22B PE=1 SV=4
sp|O75489|NDUS3_HUMAN	sp|O75489|NDUS3_HUMAN	>sp|O75489|NDUS3_HUMAN NADH dehydrogenase [ubiquinone] iron-sulfur protein 3, mitochondrial OS=Homo sapiens GN=NDUFS3 PE=1 SV=1
sp|O75558|STX11_HUMAN	sp|O75558|STX11_HUMAN	>sp|O75558|STX11_HUMAN Syntaxin-11 OS=Homo sapiens GN=STX11 PE=2 SV=1
sp|O75563|SKAP2_HUMAN	sp|O75563|SKAP2_HUMAN	>sp|O75563|SKAP2_HUMAN Src kinase-associated phosphoprotein 2 OS=Homo sapiens GN=SKAP2 PE=1 SV=1
sp|O75594|PGRP1_HUMAN	sp|O75594|PGRP1_HUMAN	>sp|O75594|PGRP1_HUMAN Peptidoglycan recognition protein 1 OS=Homo sapiens GN=PGLYRP1 PE=1 SV=1
sp|O75608|LYPA1_HUMAN	sp|O75608|LYPA1_HUMAN	>sp|O75608|LYPA1_HUMAN Acyl-protein thioesterase 1 OS=Homo sapiens GN=LYPLA1 PE=1 SV=1
sp|O75629|CREG1_HUMAN	sp|O75629|CREG1_HUMAN	>sp|O75629|CREG1_HUMAN Protein CREG1 OS=Homo sapiens GN=CREG1 PE=1 SV=1
sp|O75688|PPM1B_HUMAN	sp|O75688|PPM1B_HUMAN	>sp|O75688|PPM1B_HUMAN Protein phosphatase 1B OS=Homo sapiens GN=PPM1B PE=1 SV=1
sp|O75695|XRP2_HUMAN	sp|O75695|XRP2_HUMAN	>sp|O75695|XRP2_HUMAN Protein XRP2 OS=Homo sapiens GN=RP2 PE=1 SV=4
sp|O75791|GRAP2_HUMAN	sp|O75791|GRAP2_HUMAN	>sp|O75791|GRAP2_HUMAN GRB2-related adapter protein 2 OS=Homo sapiens GN=GRAP2 PE=1 SV=1
sp|O75821|EIF3G_HUMAN	sp|O75821|EIF3G_HUMAN	>sp|O75821|EIF3G_HUMAN Eukaryotic translation initiation factor 3 subunit G OS=Homo sapiens GN=EIF3G PE=1 SV=2
sp|O75822|EIF3J_HUMAN	sp|O75822|EIF3J_HUMAN	>sp|O75822|EIF3J_HUMAN Eukaryotic translation initiation factor 3 subunit J OS=Homo sapiens GN=EIF3J PE=1 SV=2
sp|O75874|IDHC_HUMAN	sp|O75874|IDHC_HUMAN	>sp|O75874|IDHC_HUMAN Isocitrate dehydrogenase [NADP] cytoplasmic OS=Homo sapiens GN=IDH1 PE=1 SV=2
sp|O75915|PRAF3_HUMAN	sp|O75915|PRAF3_HUMAN	>sp|O75915|PRAF3_HUMAN PRA1 family protein 3 OS=Homo sapiens GN=ARL6IP5 PE=1 SV=1
sp|O75923|DYSF_HUMAN	sp|O75923|DYSF_HUMAN	>sp|O75923|DYSF_HUMAN Dysferlin OS=Homo sapiens GN=DYSF PE=1 SV=1
sp|O75935|DCTN3_HUMAN	sp|O75935|DCTN3_HUMAN	>sp|O75935|DCTN3_HUMAN Dynactin subunit 3 OS=Homo sapiens GN=DCTN3 PE=1 SV=1
sp|O75947|ATP5H_HUMAN	sp|O75947|ATP5H_HUMAN	>sp|O75947|ATP5H_HUMAN ATP synthase subunit d, mitochondrial OS=Homo sapiens GN=ATP5H PE=1 SV=3
sp|O75954|TSN9_HUMAN	sp|O75954|TSN9_HUMAN	>sp|O75954|TSN9_HUMAN Tetraspanin-9 OS=Homo sapiens GN=TSPAN9 PE=1 SV=1
sp|O75955|FLOT1_HUMAN	sp|O75955|FLOT1_HUMAN	>sp|O75955|FLOT1_HUMAN Flotillin-1 OS=Homo sapiens GN=FLOT1 PE=1 SV=3
sp|O75964|ATP5L_HUMAN	sp|O75964|ATP5L_HUMAN	>sp|O75964|ATP5L_HUMAN ATP synthase subunit g, mitochondrial OS=Homo sapiens GN=ATP5L PE=1 SV=3
sp|O76074|PDE5A_HUMAN	sp|O76074|PDE5A_HUMAN	>sp|O76074|PDE5A_HUMAN cGMP-specific 3,5-cyclic phosphodiesterase OS=Homo sapiens GN=PDE5A PE=1 SV=2
sp|O94804|STK10_HUMAN;sp|Q9H2G2|SLK_HUMAN	sp|O94804|STK10_HUMAN	>sp|O94804|STK10_HUMAN Serine/threonine-protein kinase 10 OS=Homo sapiens GN=STK10 PE=1 SV=1
sp|O94826|TOM70_HUMAN	sp|O94826|TOM70_HUMAN	>sp|O94826|TOM70_HUMAN Mitochondrial import receptor subunit TOM70 OS=Homo sapiens GN=TOMM70A PE=1 SV=1
sp|O94886|CSCL1_HUMAN	sp|O94886|CSCL1_HUMAN	>sp|O94886|CSCL1_HUMAN CSC1-like protein 1 OS=Homo sapiens GN=TMEM63A PE=2 SV=3
sp|O94919|ENDD1_HUMAN	sp|O94919|ENDD1_HUMAN	>sp|O94919|ENDD1_HUMAN Endonuclease domain-containing 1 protein OS=Homo sapiens GN=ENDOD1 PE=1 SV=2
sp|O94925|GLSK_HUMAN	sp|O94925|GLSK_HUMAN	>sp|O94925|GLSK_HUMAN Glutaminase kidney isoform, mitochondrial OS=Homo sapiens GN=GLS PE=1 SV=1
sp|O95178|NDUB2_HUMAN	sp|O95178|NDUB2_HUMAN	>sp|O95178|NDUB2_HUMAN NADH dehydrogenase [ubiquinone] 1 beta subcomplex subunit 2, mitochondrial OS=Homo sapiens GN=NDUFB2 PE=1 SV=1
sp|O95210|STBD1_HUMAN	sp|O95210|STBD1_HUMAN	>sp|O95210|STBD1_HUMAN Starch-binding domain-containing protein 1 OS=Homo sapiens GN=STBD1 PE=1 SV=1
sp|O95292|VAPB_HUMAN	sp|O95292|VAPB_HUMAN	>sp|O95292|VAPB_HUMAN Vesicle-associated membrane protein-associated protein B/C OS=Homo sapiens GN=VAPB PE=1 SV=3
sp|O95295|SNAPN_HUMAN	sp|O95295|SNAPN_HUMAN	>sp|O95295|SNAPN_HUMAN SNARE-associated protein Snapin OS=Homo sapiens GN=SNAPIN PE=1 SV=1
sp|O95336|6PGL_HUMAN	sp|O95336|6PGL_HUMAN	>sp|O95336|6PGL_HUMAN 6-phosphogluconolactonase OS=Homo sapiens GN=PGLS PE=1 SV=2
sp|O95372|LYPA2_HUMAN	sp|O95372|LYPA2_HUMAN	>sp|O95372|LYPA2_HUMAN Acyl-protein thioesterase 2 OS=Homo sapiens GN=LYPLA2 PE=1 SV=1
sp|O95373|IPO7_HUMAN	sp|O95373|IPO7_HUMAN	>sp|O95373|IPO7_HUMAN Importin-7 OS=Homo sapiens GN=IPO7 PE=1 SV=1
sp|O95379|TFIP8_HUMAN	sp|O95379|TFIP8_HUMAN	>sp|O95379|TFIP8_HUMAN Tumor necrosis factor alpha-induced protein 8 OS=Homo sapiens GN=TNFAIP8 PE=1 SV=1
sp|O95399|UTS2_HUMAN	sp|O95399|UTS2_HUMAN	>sp|O95399|UTS2_HUMAN Urotensin-2 OS=Homo sapiens GN=UTS2 PE=1 SV=1
sp|O95466|FMNL_HUMAN;sp|Q8IVF7|FMNL3_HUMAN;sp|Q96PY5|FMNL2_HUMAN	sp|O95466|FMNL_HUMAN	>sp|O95466|FMNL_HUMAN Formin-like protein 1 OS=Homo sapiens GN=FMNL1 PE=1 SV=3
sp|O95497|VNN1_HUMAN	sp|O95497|VNN1_HUMAN	>sp|O95497|VNN1_HUMAN Pantetheinase OS=Homo sapiens GN=VNN1 PE=1 SV=2
sp|O95498|VNN2_HUMAN	sp|O95498|VNN2_HUMAN	>sp|O95498|VNN2_HUMAN Vascular non-inflammatory molecule 2 OS=Homo sapiens GN=VNN2 PE=1 SV=3
sp|O95571|ETHE1_HUMAN	sp|O95571|ETHE1_HUMAN	>sp|O95571|ETHE1_HUMAN Persulfide dioxygenase ETHE1, mitochondrial OS=Homo sapiens GN=ETHE1 PE=1 SV=2
sp|O95674|CDS2_HUMAN	sp|O95674|CDS2_HUMAN	>sp|O95674|CDS2_HUMAN Phosphatidate cytidylyltransferase 2 OS=Homo sapiens GN=CDS2 PE=1 SV=1
sp|O95721|SNP29_HUMAN	sp|O95721|SNP29_HUMAN	>sp|O95721|SNP29_HUMAN Synaptosomal-associated protein 29 OS=Homo sapiens GN=SNAP29 PE=1 SV=1
sp|O95747|OXSR1_HUMAN;sp|Q9UEW8|STK39_HUMAN	sp|O95747|OXSR1_HUMAN	>sp|O95747|OXSR1_HUMAN Serine/threonine-protein kinase OSR1 OS=Homo sapiens GN=OXSR1 PE=1 SV=1
sp|O95777|LSM8_HUMAN	sp|O95777|LSM8_HUMAN	>sp|O95777|LSM8_HUMAN U6 snRNA-associated Sm-like protein LSm8 OS=Homo sapiens GN=LSM8 PE=1 SV=3
sp|O95782|AP2A1_HUMAN	sp|O95782|AP2A1_HUMAN	>sp|O95782|AP2A1_HUMAN AP-2 complex subunit alpha-1 OS=Homo sapiens GN=AP2A1 PE=1 SV=3
sp|O95807|TM50A_HUMAN	sp|O95807|TM50A_HUMAN	>sp|O95807|TM50A_HUMAN Transmembrane protein 50A OS=Homo sapiens GN=TMEM50A PE=1 SV=1
sp|O95810|SDPR_HUMAN	sp|O95810|SDPR_HUMAN	>sp|O95810|SDPR_HUMAN Serum deprivation-response protein OS=Homo sapiens GN=SDPR PE=1 SV=3
sp|O95816|BAG2_HUMAN	sp|O95816|BAG2_HUMAN	>sp|O95816|BAG2_HUMAN BAG family molecular chaperone regulator 2 OS=Homo sapiens GN=BAG2 PE=1 SV=1
sp|O95834|EMAL2_HUMAN	sp|O95834|EMAL2_HUMAN	>sp|O95834|EMAL2_HUMAN Echinoderm microtubule-associated protein-like 2 OS=Homo sapiens GN=EML2 PE=2 SV=1
sp|O95865|DDAH2_HUMAN;sp|O94760|DDAH1_HUMAN	sp|O95865|DDAH2_HUMAN	>sp|O95865|DDAH2_HUMAN N(G),N(G)-dimethylarginine dimethylaminohydrolase 2 OS=Homo sapiens GN=DDAH2 PE=1 SV=1
sp|O95866|G6B_HUMAN	sp|O95866|G6B_HUMAN	>sp|O95866|G6B_HUMAN Protein G6b OS=Homo sapiens GN=G6B PE=1 SV=1
sp|O95870|ABHGA_HUMAN	sp|O95870|ABHGA_HUMAN	>sp|O95870|ABHGA_HUMAN Abhydrolase domain-containing protein 16A OS=Homo sapiens GN=ABHD16A PE=1 SV=3
sp|O95881|TXD12_HUMAN	sp|O95881|TXD12_HUMAN	>sp|O95881|TXD12_HUMAN Thioredoxin domain-containing protein 12 OS=Homo sapiens GN=TXNDC12 PE=1 SV=1
sp|P00167|CYB5_HUMAN	sp|P00167|CYB5_HUMAN	>sp|P00167|CYB5_HUMAN Cytochrome b5 OS=Homo sapiens GN=CYB5A PE=1 SV=2
sp|P00338|LDHA_HUMAN;sp|Q6ZMR3|LDH6A_HUMAN;sp|P07864|LDHC_HUMAN	sp|P00338|LDHA_HUMAN	>sp|P00338|LDHA_HUMAN L-lactate dehydrogenase A chain OS=Homo sapiens GN=LDHA PE=1 SV=2
sp|P00352|AL1A1_HUMAN;sp|P05091|ALDH2_HUMAN	sp|P00352|AL1A1_HUMAN	>sp|P00352|AL1A1_HUMAN Retinal dehydrogenase 1 OS=Homo sapiens GN=ALDH1A1 PE=1 SV=2
sp|P00367|DHE3_HUMAN;sp|P49448|DHE4_HUMAN	sp|P00367|DHE3_HUMAN	>sp|P00367|DHE3_HUMAN Glutamate dehydrogenase 1, mitochondrial OS=Homo sapiens GN=GLUD1 PE=1 SV=2
sp|P00387|NB5R3_HUMAN	sp|P00387|NB5R3_HUMAN	>sp|P00387|NB5R3_HUMAN NADH-cytochrome b5 reductase 3 OS=Homo sapiens GN=CYB5R3 PE=1 SV=3
sp|P00390|GSHR_HUMAN	sp|P00390|GSHR_HUMAN	>sp|P00390|GSHR_HUMAN Glutathione reductase, mitochondrial OS=Homo sapiens GN=GSR PE=1 SV=2
sp|P00403|COX2_HUMAN	sp|P00403|COX2_HUMAN	>sp|P00403|COX2_HUMAN Cytochrome c oxidase subunit 2 OS=Homo sapiens GN=MT-CO2 PE=1 SV=1
sp|P00441|SODC_HUMAN	sp|P00441|SODC_HUMAN	>sp|P00441|SODC_HUMAN Superoxide dismutase [Cu-Zn] OS=Homo sapiens GN=SOD1 PE=1 SV=2
sp|P00450|CERU_HUMAN;CON__ENSEMBL:ENSBTAP00000031900	sp|P00450|CERU_HUMAN	>sp|P00450|CERU_HUMAN Ceruloplasmin OS=Homo sapiens GN=CP PE=1 SV=1
sp|P00488|F13A_HUMAN	sp|P00488|F13A_HUMAN	>sp|P00488|F13A_HUMAN Coagulation factor XIII A chain OS=Homo sapiens GN=F13A1 PE=1 SV=4
sp|P00491|PNPH_HUMAN	sp|P00491|PNPH_HUMAN	>sp|P00491|PNPH_HUMAN Purine nucleoside phosphorylase OS=Homo sapiens GN=PNP PE=1 SV=2
sp|P00492|HPRT_HUMAN	sp|P00492|HPRT_HUMAN	>sp|P00492|HPRT_HUMAN Hypoxanthine-guanine phosphoribosyltransferase OS=Homo sapiens GN=HPRT1 PE=1 SV=2
sp|P00505|AATM_HUMAN	sp|P00505|AATM_HUMAN	>sp|P00505|AATM_HUMAN Aspartate aminotransferase, mitochondrial OS=Homo sapiens GN=GOT2 PE=1 SV=3
sp|P00558|PGK1_HUMAN;sp|P07205|PGK2_HUMAN	sp|P00558|PGK1_HUMAN	>sp|P00558|PGK1_HUMAN Phosphoglycerate kinase 1 OS=Homo sapiens GN=PGK1 PE=1 SV=3
sp|P00568|KAD1_HUMAN	sp|P00568|KAD1_HUMAN	>sp|P00568|KAD1_HUMAN Adenylate kinase isoenzyme 1 OS=Homo sapiens GN=AK1 PE=1 SV=3
sp|P00734|THRB_HUMAN;CON__P00735	sp|P00734|THRB_HUMAN	>sp|P00734|THRB_HUMAN Prothrombin OS=Homo sapiens GN=F2 PE=1 SV=2
sp|P00738|HPT_HUMAN;sp|P00739|HPTR_HUMAN	sp|P00738|HPT_HUMAN	>sp|P00738|HPT_HUMAN Haptoglobin OS=Homo sapiens GN=HP PE=1 SV=1
sp|P00740|FA9_HUMAN	sp|P00740|FA9_HUMAN	>sp|P00740|FA9_HUMAN Coagulation factor IX OS=Homo sapiens GN=F9 PE=1 SV=2
sp|P00746|CFAD_HUMAN	sp|P00746|CFAD_HUMAN	>sp|P00746|CFAD_HUMAN Complement factor D OS=Homo sapiens GN=CFD PE=1 SV=5
sp|P00747|PLMN_HUMAN;sp|Q02325|PLGB_HUMAN	sp|P00747|PLMN_HUMAN	>sp|P00747|PLMN_HUMAN Plasminogen OS=Homo sapiens GN=PLG PE=1 SV=2
sp|P00751|CFAB_HUMAN	sp|P00751|CFAB_HUMAN	>sp|P00751|CFAB_HUMAN Complement factor B OS=Homo sapiens GN=CFB PE=1 SV=2
sp|P00915|CAH1_HUMAN	sp|P00915|CAH1_HUMAN	>sp|P00915|CAH1_HUMAN Carbonic anhydrase 1 OS=Homo sapiens GN=CA1 PE=1 SV=2
sp|P00918|CAH2_HUMAN	sp|P00918|CAH2_HUMAN	>sp|P00918|CAH2_HUMAN Carbonic anhydrase 2 OS=Homo sapiens GN=CA2 PE=1 SV=2
sp|P01008|ANT3_HUMAN;CON__P41361	sp|P01008|ANT3_HUMAN	>sp|P01008|ANT3_HUMAN Antithrombin-III OS=Homo sapiens GN=SERPINC1 PE=1 SV=1
sp|P01009|A1AT_HUMAN	sp|P01009|A1AT_HUMAN	>sp|P01009|A1AT_HUMAN Alpha-1-antitrypsin OS=Homo sapiens GN=SERPINA1 PE=1 SV=3
sp|P01011|AACT_HUMAN	sp|P01011|AACT_HUMAN	>sp|P01011|AACT_HUMAN Alpha-1-antichymotrypsin OS=Homo sapiens GN=SERPINA3 PE=1 SV=2
sp|P01019|ANGT_HUMAN	sp|P01019|ANGT_HUMAN	>sp|P01019|ANGT_HUMAN Angiotensinogen OS=Homo sapiens GN=AGT PE=1 SV=1
sp|P01023|A2MG_HUMAN;CON__ENSEMBL:ENSBTAP00000024146;sp|P20742|PZP_HUMAN	sp|P01023|A2MG_HUMAN	>sp|P01023|A2MG_HUMAN Alpha-2-macroglobulin OS=Homo sapiens GN=A2M PE=1 SV=3
sp|P01024|CO3_HUMAN;CON__Q2UVX4	sp|P01024|CO3_HUMAN	>sp|P01024|CO3_HUMAN Complement C3 OS=Homo sapiens GN=C3 PE=1 SV=2
sp|P01033|TIMP1_HUMAN	sp|P01033|TIMP1_HUMAN	>sp|P01033|TIMP1_HUMAN Metalloproteinase inhibitor 1 OS=Homo sapiens GN=TIMP1 PE=1 SV=1
sp|P01034|CYTC_HUMAN	sp|P01034|CYTC_HUMAN	>sp|P01034|CYTC_HUMAN Cystatin-C OS=Homo sapiens GN=CST3 PE=1 SV=1
sp|P01040|CYTA_HUMAN	sp|P01040|CYTA_HUMAN	>sp|P01040|CYTA_HUMAN Cystatin-A OS=Homo sapiens GN=CSTA PE=1 SV=1
sp|P01042|KNG1_HUMAN	sp|P01042|KNG1_HUMAN	>sp|P01042|KNG1_HUMAN Kininogen-1 OS=Homo sapiens GN=KNG1 PE=1 SV=2
sp|P01137|TGFB1_HUMAN	sp|P01137|TGFB1_HUMAN	>sp|P01137|TGFB1_HUMAN Transforming growth factor beta-1 OS=Homo sapiens GN=TGFB1 PE=1 SV=2
sp|P01591|IGJ_HUMAN	sp|P01591|IGJ_HUMAN	>sp|P01591|IGJ_HUMAN Immunoglobulin J chain OS=Homo sapiens GN=IGJ PE=1 SV=4
sp|P01610|KV118_HUMAN;sp|P80362|KV125_HUMAN;sp|P01609|KV117_HUMAN;sp|P01608|KV116_HUMAN;sp|P01607|KV115_HUMAN;sp|P01600|KV108_HUMAN;sp|P01599|KV107_HUMAN;sp|P01594|KV102_HUMAN;sp|P01593|KV101_HUMAN	sp|P01610|KV118_HUMAN;sp|P80362|KV125_HUMAN;sp|P01609|KV117_HUMAN;sp|P01608|KV116_HUMAN;sp|P01607|KV115_HUMAN;sp|P01600|KV108_HUMAN;sp|P01599|KV107_HUMAN;sp|P01594|KV102_HUMAN;sp|P01593|KV101_HUMAN	>sp|P01610|KV118_HUMAN Ig kappa chain V-I region WEA OS=Homo sapiens PE=1 SV=1;>sp|P80362|KV125_HUMAN Ig kappa chain V-I region WAT OS=Homo sapiens PE=1 SV=1;>sp|P01609|KV117_HUMAN Ig kappa chain V-I region Scw OS=Homo sapiens PE=1 SV=1;>sp|P01608|KV116_HU
sp|P01612|KV120_HUMAN	sp|P01612|KV120_HUMAN	>sp|P01612|KV120_HUMAN Ig kappa chain V-I region Mev OS=Homo sapiens PE=1 SV=1
sp|P01613|KV121_HUMAN	sp|P01613|KV121_HUMAN	>sp|P01613|KV121_HUMAN Ig kappa chain V-I region Ni OS=Homo sapiens PE=1 SV=1
sp|P01617|KV204_HUMAN;sp|P01614|KV201_HUMAN;sp|P06309|KV205_HUMAN;sp|P06310|KV206_HUMAN	sp|P01617|KV204_HUMAN;sp|P01614|KV201_HUMAN;sp|P06309|KV205_HUMAN;sp|P06310|KV206_HUMAN	>sp|P01617|KV204_HUMAN Ig kappa chain V-II region TEW OS=Homo sapiens PE=1 SV=1;>sp|P01614|KV201_HUMAN Ig kappa chain V-II region Cum OS=Homo sapiens PE=1 SV=1;>sp|P06309|KV205_HUMAN Ig kappa chain V-II region GM607 (Fragment) OS=Homo sapiens PE=4 SV=1;>sp
sp|P01623|KV305_HUMAN;sp|P01620|KV302_HUMAN;sp|P04206|KV307_HUMAN;sp|P01622|KV304_HUMAN;sp|P18136|KV313_HUMAN;sp|P18135|KV312_HUMAN	sp|P01623|KV305_HUMAN;sp|P01620|KV302_HUMAN;sp|P04206|KV307_HUMAN;sp|P01622|KV304_HUMAN;sp|P18136|KV313_HUMAN;sp|P18135|KV312_HUMAN	>sp|P01623|KV305_HUMAN Ig kappa chain V-III region WOL OS=Homo sapiens PE=1 SV=1;>sp|P01620|KV302_HUMAN Ig kappa chain V-III region SIE OS=Homo sapiens PE=1 SV=1;>sp|P04206|KV307_HUMAN Ig kappa chain V-III region GOL OS=Homo sapiens PE=1 SV=1;>sp|P01622|KV
sp|P01621|KV303_HUMAN	sp|P01621|KV303_HUMAN	>sp|P01621|KV303_HUMAN Ig kappa chain V-III region NG9 (Fragment) OS=Homo sapiens PE=1 SV=1
sp|P04208|LV106_HUMAN;sp|P01700|LV102_HUMAN	sp|P04208|LV106_HUMAN;sp|P01700|LV102_HUMAN	>sp|P04208|LV106_HUMAN Ig lambda chain V-I region WAH OS=Homo sapiens PE=1 SV=1;>sp|P01700|LV102_HUMAN Ig lambda chain V-I region HA OS=Homo sapiens PE=1 SV=1
sp|P01719|LV501_HUMAN	sp|P01719|LV501_HUMAN	>sp|P01719|LV501_HUMAN Ig lambda chain V-V region DEL OS=Homo sapiens PE=1 SV=1
sp|P01834|IGKC_HUMAN	sp|P01834|IGKC_HUMAN	>sp|P01834|IGKC_HUMAN Ig kappa chain C region OS=Homo sapiens GN=IGKC PE=1 SV=1
sp|P01857|IGHG1_HUMAN	sp|P01857|IGHG1_HUMAN	>sp|P01857|IGHG1_HUMAN Ig gamma-1 chain C region OS=Homo sapiens GN=IGHG1 PE=1 SV=1
sp|P01859|IGHG2_HUMAN	sp|P01859|IGHG2_HUMAN	>sp|P01859|IGHG2_HUMAN Ig gamma-2 chain C region OS=Homo sapiens GN=IGHG2 PE=1 SV=2
sp|P01860|IGHG3_HUMAN	sp|P01860|IGHG3_HUMAN	>sp|P01860|IGHG3_HUMAN Ig gamma-3 chain C region OS=Homo sapiens GN=IGHG3 PE=1 SV=2
sp|P01861|IGHG4_HUMAN	sp|P01861|IGHG4_HUMAN	>sp|P01861|IGHG4_HUMAN Ig gamma-4 chain C region OS=Homo sapiens GN=IGHG4 PE=1 SV=1
sp|P01871|IGHM_HUMAN;sp|P04220|MUCB_HUMAN	sp|P01871|IGHM_HUMAN;sp|P04220|MUCB_HUMAN	>sp|P01871|IGHM_HUMAN Ig mu chain C region OS=Homo sapiens GN=IGHM PE=1 SV=3;>sp|P04220|MUCB_HUMAN Ig mu heavy chain disease protein OS=Homo sapiens PE=1 SV=1
sp|P01876|IGHA1_HUMAN	sp|P01876|IGHA1_HUMAN	>sp|P01876|IGHA1_HUMAN Ig alpha-1 chain C region OS=Homo sapiens GN=IGHA1 PE=1 SV=2
sp|P01877|IGHA2_HUMAN	sp|P01877|IGHA2_HUMAN	>sp|P01877|IGHA2_HUMAN Ig alpha-2 chain C region OS=Homo sapiens GN=IGHA2 PE=1 SV=3
sp|P01891|1A68_HUMAN	sp|P01891|1A68_HUMAN	>sp|P01891|1A68_HUMAN HLA class I histocompatibility antigen, A-68 alpha chain OS=Homo sapiens GN=HLA-A PE=1 SV=4
sp|P01892|1A02_HUMAN	sp|P01892|1A02_HUMAN	>sp|P01892|1A02_HUMAN HLA class I histocompatibility antigen, A-2 alpha chain OS=Homo sapiens GN=HLA-A PE=1 SV=1
sp|P01911|2B1F_HUMAN;sp|P04440|DPB1_HUMAN;sp|Q95IE3|2B1C_HUMAN;sp|Q5Y7A7|2B1D_HUMAN;sp|P20039|2B1B_HUMAN;sp|P01912|2B13_HUMAN;sp|Q29974|2B1G_HUMAN	sp|P01911|2B1F_HUMAN;sp|P04440|DPB1_HUMAN;sp|Q95IE3|2B1C_HUMAN;sp|Q5Y7A7|2B1D_HUMAN;sp|P20039|2B1B_HUMAN;sp|P01912|2B13_HUMAN;sp|Q29974|2B1G_HUMAN	>sp|P01911|2B1F_HUMAN HLA class II histocompatibility antigen, DRB1-15 beta chain OS=Homo sapiens GN=HLA-DRB1 PE=1 SV=2;>sp|P04440|DPB1_HUMAN HLA class II histocompatibility antigen, DP beta 1 chain OS=Homo sapiens GN=HLA-DPB1 PE=1 SV=1;>sp|Q95IE3|2B1C_HUM
sp|P02008|HBAZ_HUMAN	sp|P02008|HBAZ_HUMAN	>sp|P02008|HBAZ_HUMAN Hemoglobin subunit zeta OS=Homo sapiens GN=HBZ PE=1 SV=2
sp|P02042|HBD_HUMAN	sp|P02042|HBD_HUMAN	>sp|P02042|HBD_HUMAN Hemoglobin subunit delta OS=Homo sapiens GN=HBD PE=1 SV=2
sp|P02100|HBE_HUMAN	sp|P02100|HBE_HUMAN	>sp|P02100|HBE_HUMAN Hemoglobin subunit epsilon OS=Homo sapiens GN=HBE1 PE=1 SV=2
sp|P02545|LMNA_HUMAN	sp|P02545|LMNA_HUMAN	>sp|P02545|LMNA_HUMAN Prelamin-A/C OS=Homo sapiens GN=LMNA PE=1 SV=1
sp|P02549|SPTA1_HUMAN	sp|P02549|SPTA1_HUMAN	>sp|P02549|SPTA1_HUMAN Spectrin alpha chain, erythrocytic 1 OS=Homo sapiens GN=SPTA1 PE=1 SV=5
sp|P02647|APOA1_HUMAN;CON__P15497	sp|P02647|APOA1_HUMAN	>sp|P02647|APOA1_HUMAN Apolipoprotein A-I OS=Homo sapiens GN=APOA1 PE=1 SV=1
sp|P02649|APOE_HUMAN;CON__Q03247	sp|P02649|APOE_HUMAN	>sp|P02649|APOE_HUMAN Apolipoprotein E OS=Homo sapiens GN=APOE PE=1 SV=1
sp|P02652|APOA2_HUMAN	sp|P02652|APOA2_HUMAN	>sp|P02652|APOA2_HUMAN Apolipoprotein A-II OS=Homo sapiens GN=APOA2 PE=1 SV=1
sp|P02656|APOC3_HUMAN	sp|P02656|APOC3_HUMAN	>sp|P02656|APOC3_HUMAN Apolipoprotein C-III OS=Homo sapiens GN=APOC3 PE=1 SV=1
sp|P02671|FIBA_HUMAN;CON__P02672	sp|P02671|FIBA_HUMAN	>sp|P02671|FIBA_HUMAN Fibrinogen alpha chain OS=Homo sapiens GN=FGA PE=1 SV=2
sp|P02675|FIBB_HUMAN	sp|P02675|FIBB_HUMAN	>sp|P02675|FIBB_HUMAN Fibrinogen beta chain OS=Homo sapiens GN=FGB PE=1 SV=2
sp|P02679|FIBG_HUMAN	sp|P02679|FIBG_HUMAN	>sp|P02679|FIBG_HUMAN Fibrinogen gamma chain OS=Homo sapiens GN=FGG PE=1 SV=3
sp|P02686|MBP_HUMAN	sp|P02686|MBP_HUMAN	>sp|P02686|MBP_HUMAN Myelin basic protein OS=Homo sapiens GN=MBP PE=1 SV=3
sp|P02724|GLPA_HUMAN	sp|P02724|GLPA_HUMAN	>sp|P02724|GLPA_HUMAN Glycophorin-A OS=Homo sapiens GN=GYPA PE=1 SV=2
sp|P02730|B3AT_HUMAN	sp|P02730|B3AT_HUMAN	>sp|P02730|B3AT_HUMAN Band 3 anion transport protein OS=Homo sapiens GN=SLC4A1 PE=1 SV=3
sp|P02743|SAMP_HUMAN	sp|P02743|SAMP_HUMAN	>sp|P02743|SAMP_HUMAN Serum amyloid P-component OS=Homo sapiens GN=APCS PE=1 SV=2
sp|P02746|C1QB_HUMAN	sp|P02746|C1QB_HUMAN	>sp|P02746|C1QB_HUMAN Complement C1q subcomponent subunit B OS=Homo sapiens GN=C1QB PE=1 SV=3
sp|P02748|CO9_HUMAN;CON__Q3MHN2	sp|P02748|CO9_HUMAN	>sp|P02748|CO9_HUMAN Complement component C9 OS=Homo sapiens GN=C9 PE=1 SV=2
sp|P02749|APOH_HUMAN	sp|P02749|APOH_HUMAN	>sp|P02749|APOH_HUMAN Beta-2-glycoprotein 1 OS=Homo sapiens GN=APOH PE=1 SV=3
sp|P02750|A2GL_HUMAN	sp|P02750|A2GL_HUMAN	>sp|P02750|A2GL_HUMAN Leucine-rich alpha-2-glycoprotein OS=Homo sapiens GN=LRG1 PE=1 SV=2
sp|P02751|FINC_HUMAN	sp|P02751|FINC_HUMAN	>sp|P02751|FINC_HUMAN Fibronectin OS=Homo sapiens GN=FN1 PE=1 SV=4
sp|P02753|RET4_HUMAN	sp|P02753|RET4_HUMAN	>sp|P02753|RET4_HUMAN Retinol-binding protein 4 OS=Homo sapiens GN=RBP4 PE=1 SV=3
sp|P02760|AMBP_HUMAN	sp|P02760|AMBP_HUMAN	>sp|P02760|AMBP_HUMAN Protein AMBP OS=Homo sapiens GN=AMBP PE=1 SV=1
sp|P02763|A1AG1_HUMAN	sp|P02763|A1AG1_HUMAN	>sp|P02763|A1AG1_HUMAN Alpha-1-acid glycoprotein 1 OS=Homo sapiens GN=ORM1 PE=1 SV=1
sp|P02765|FETUA_HUMAN	sp|P02765|FETUA_HUMAN	>sp|P02765|FETUA_HUMAN Alpha-2-HS-glycoprotein OS=Homo sapiens GN=AHSG PE=1 SV=1
sp|P02766|TTHY_HUMAN	sp|P02766|TTHY_HUMAN	>sp|P02766|TTHY_HUMAN Transthyretin OS=Homo sapiens GN=TTR PE=1 SV=1
sp|P02774|VTDB_HUMAN;CON__Q3MHN5;CON__ENSEMBL:ENSBTAP00000018229	sp|P02774|VTDB_HUMAN	>sp|P02774|VTDB_HUMAN Vitamin D-binding protein OS=Homo sapiens GN=GC PE=1 SV=1
sp|P02775|CXCL7_HUMAN	sp|P02775|CXCL7_HUMAN	>sp|P02775|CXCL7_HUMAN Platelet basic protein OS=Homo sapiens GN=PPBP PE=1 SV=3
sp|P02776|PLF4_HUMAN;sp|P10720|PF4V_HUMAN	sp|P02776|PLF4_HUMAN;sp|P10720|PF4V_HUMAN	>sp|P02776|PLF4_HUMAN Platelet factor 4 OS=Homo sapiens GN=PF4 PE=1 SV=2;>sp|P10720|PF4V_HUMAN Platelet factor 4 variant OS=Homo sapiens GN=PF4V1 PE=1 SV=1
sp|P02787|TRFE_HUMAN	sp|P02787|TRFE_HUMAN	>sp|P02787|TRFE_HUMAN Serotransferrin OS=Homo sapiens GN=TF PE=1 SV=3
sp|P02788|TRFL_HUMAN	sp|P02788|TRFL_HUMAN	>sp|P02788|TRFL_HUMAN Lactotransferrin OS=Homo sapiens GN=LTF PE=1 SV=6
sp|P02790|HEMO_HUMAN	sp|P02790|HEMO_HUMAN	>sp|P02790|HEMO_HUMAN Hemopexin OS=Homo sapiens GN=HPX PE=1 SV=2
sp|P02792|FRIL_HUMAN	sp|P02792|FRIL_HUMAN	>sp|P02792|FRIL_HUMAN Ferritin light chain OS=Homo sapiens GN=FTL PE=1 SV=2
sp|P02794|FRIH_HUMAN	sp|P02794|FRIH_HUMAN	>sp|P02794|FRIH_HUMAN Ferritin heavy chain OS=Homo sapiens GN=FTH1 PE=1 SV=2
sp|P04003|C4BPA_HUMAN	sp|P04003|C4BPA_HUMAN	>sp|P04003|C4BPA_HUMAN C4b-binding protein alpha chain OS=Homo sapiens GN=C4BPA PE=1 SV=2
sp|P04004|VTNC_HUMAN;CON__Q3ZBS7	sp|P04004|VTNC_HUMAN	>sp|P04004|VTNC_HUMAN Vitronectin OS=Homo sapiens GN=VTN PE=1 SV=1
sp|P04040|CATA_HUMAN	sp|P04040|CATA_HUMAN	>sp|P04040|CATA_HUMAN Catalase OS=Homo sapiens GN=CAT PE=1 SV=3
sp|P04066|FUCO_HUMAN	sp|P04066|FUCO_HUMAN	>sp|P04066|FUCO_HUMAN Tissue alpha-L-fucosidase OS=Homo sapiens GN=FUCA1 PE=1 SV=4
sp|P04075|ALDOA_HUMAN	sp|P04075|ALDOA_HUMAN	>sp|P04075|ALDOA_HUMAN Fructose-bisphosphate aldolase A OS=Homo sapiens GN=ALDOA PE=1 SV=2
sp|P04080|CYTB_HUMAN	sp|P04080|CYTB_HUMAN	>sp|P04080|CYTB_HUMAN Cystatin-B OS=Homo sapiens GN=CSTB PE=1 SV=2
sp|P04083|ANXA1_HUMAN	sp|P04083|ANXA1_HUMAN	>sp|P04083|ANXA1_HUMAN Annexin A1 OS=Homo sapiens GN=ANXA1 PE=1 SV=2
sp|P04114|APOB_HUMAN	sp|P04114|APOB_HUMAN	>sp|P04114|APOB_HUMAN Apolipoprotein B-100 OS=Homo sapiens GN=APOB PE=1 SV=2
sp|P04179|SODM_HUMAN	sp|P04179|SODM_HUMAN	>sp|P04179|SODM_HUMAN Superoxide dismutase [Mn], mitochondrial OS=Homo sapiens GN=SOD2 PE=1 SV=2
sp|P04196|HRG_HUMAN	sp|P04196|HRG_HUMAN	>sp|P04196|HRG_HUMAN Histidine-rich glycoprotein OS=Homo sapiens GN=HRG PE=1 SV=1
sp|P04207|KV308_HUMAN;sp|P01605|KV113_HUMAN;sp|P01624|KV306_HUMAN;sp|P04434|KV310_HUMAN	sp|P04207|KV308_HUMAN;sp|P01605|KV113_HUMAN;sp|P01624|KV306_HUMAN;sp|P04434|KV310_HUMAN	>sp|P04207|KV308_HUMAN Ig kappa chain V-III region CLL OS=Homo sapiens PE=1 SV=2;>sp|P01605|KV113_HUMAN Ig kappa chain V-I region Lay OS=Homo sapiens PE=1 SV=1;>sp|P01624|KV306_HUMAN Ig kappa chain V-III region POM OS=Homo sapiens PE=1 SV=1;>sp|P04434|KV31
sp|P04217|A1BG_HUMAN;CON__Q2KJF1	sp|P04217|A1BG_HUMAN	>sp|P04217|A1BG_HUMAN Alpha-1B-glycoprotein OS=Homo sapiens GN=A1BG PE=1 SV=4
sp|P04275|VWF_HUMAN	sp|P04275|VWF_HUMAN	>sp|P04275|VWF_HUMAN von Willebrand factor OS=Homo sapiens GN=VWF PE=1 SV=4
sp|P04406|G3P_HUMAN;sp|O14556|G3PT_HUMAN;sp|O60733|PLPL9_HUMAN	sp|P04406|G3P_HUMAN	>sp|P04406|G3P_HUMAN Glyceraldehyde-3-phosphate dehydrogenase OS=Homo sapiens GN=GAPDH PE=1 SV=3
sp|P04424|ARLY_HUMAN	sp|P04424|ARLY_HUMAN	>sp|P04424|ARLY_HUMAN Argininosuccinate lyase OS=Homo sapiens GN=ASL PE=1 SV=4
sp|P04433|KV309_HUMAN	sp|P04433|KV309_HUMAN	>sp|P04433|KV309_HUMAN Ig kappa chain V-III region VG (Fragment) OS=Homo sapiens PE=1 SV=1
sp|P04439|1A03_HUMAN;sp|P30455|1A36_HUMAN;sp|P30443|1A01_HUMAN	sp|P04439|1A03_HUMAN;sp|P30455|1A36_HUMAN;sp|P30443|1A01_HUMAN	>sp|P04439|1A03_HUMAN HLA class I histocompatibility antigen, A-3 alpha chain OS=Homo sapiens GN=HLA-A PE=1 SV=2;>sp|P30455|1A36_HUMAN HLA class I histocompatibility antigen, A-36 alpha chain OS=Homo sapiens GN=HLA-A PE=1 SV=1;>sp|P30443|1A01_HUMAN HLA cla
sp|P04632|CPNS1_HUMAN;sp|Q96L46|CPNS2_HUMAN	sp|P04632|CPNS1_HUMAN	>sp|P04632|CPNS1_HUMAN Calpain small subunit 1 OS=Homo sapiens GN=CAPNS1 PE=1 SV=1
sp|P04792|HSPB1_HUMAN	sp|P04792|HSPB1_HUMAN	>sp|P04792|HSPB1_HUMAN Heat shock protein beta-1 OS=Homo sapiens GN=HSPB1 PE=1 SV=2
sp|P04839|CY24B_HUMAN;sp|Q9Y5S8|NOX1_HUMAN	sp|P04839|CY24B_HUMAN	>sp|P04839|CY24B_HUMAN Cytochrome b-245 heavy chain OS=Homo sapiens GN=CYBB PE=1 SV=2
sp|P04843|RPN1_HUMAN	sp|P04843|RPN1_HUMAN	>sp|P04843|RPN1_HUMAN Dolichyl-diphosphooligosaccharide--protein glycosyltransferase subunit 1 OS=Homo sapiens GN=RPN1 PE=1 SV=1
sp|P04844|RPN2_HUMAN	sp|P04844|RPN2_HUMAN	>sp|P04844|RPN2_HUMAN Dolichyl-diphosphooligosaccharide--protein glycosyltransferase subunit 2 OS=Homo sapiens GN=RPN2 PE=1 SV=3
sp|P04899|GNAI2_HUMAN;sp|P63096|GNAI1_HUMAN;sp|P11488|GNAT1_HUMAN;sp|P19087|GNAT2_HUMAN;sp|A8MTJ3|GNAT3_HUMAN;sp|P09471|GNAO_HUMAN;sp|P38405|GNAL_HUMAN	sp|P04899|GNAI2_HUMAN	>sp|P04899|GNAI2_HUMAN Guanine nucleotide-binding protein G(i) subunit alpha-2 OS=Homo sapiens GN=GNAI2 PE=1 SV=3
sp|P04921|GLPC_HUMAN	sp|P04921|GLPC_HUMAN	>sp|P04921|GLPC_HUMAN Glycophorin-C OS=Homo sapiens GN=GYPC PE=1 SV=1
sp|P05023|AT1A1_HUMAN;sp|P13637|AT1A3_HUMAN;sp|P50993|AT1A2_HUMAN	sp|P05023|AT1A1_HUMAN;sp|P13637|AT1A3_HUMAN	>sp|P05023|AT1A1_HUMAN Sodium/potassium-transporting ATPase subunit alpha-1 OS=Homo sapiens GN=ATP1A1 PE=1 SV=1;>sp|P13637|AT1A3_HUMAN Sodium/potassium-transporting ATPase subunit alpha-3 OS=Homo sapiens GN=ATP1A3 PE=1 SV=3
sp|P05067|A4_HUMAN	sp|P05067|A4_HUMAN	>sp|P05067|A4_HUMAN Amyloid beta A4 protein OS=Homo sapiens GN=APP PE=1 SV=3
sp|P05089|ARGI1_HUMAN	sp|P05089|ARGI1_HUMAN	>sp|P05089|ARGI1_HUMAN Arginase-1 OS=Homo sapiens GN=ARG1 PE=1 SV=2
sp|P05090|APOD_HUMAN	sp|P05090|APOD_HUMAN	>sp|P05090|APOD_HUMAN Apolipoprotein D OS=Homo sapiens GN=APOD PE=1 SV=1
sp|P05106|ITB3_HUMAN	sp|P05106|ITB3_HUMAN	>sp|P05106|ITB3_HUMAN Integrin beta-3 OS=Homo sapiens GN=ITGB3 PE=1 SV=2
sp|P05107|ITB2_HUMAN	sp|P05107|ITB2_HUMAN	>sp|P05107|ITB2_HUMAN Integrin beta-2 OS=Homo sapiens GN=ITGB2 PE=1 SV=2
sp|P05109|S10A8_HUMAN	sp|P05109|S10A8_HUMAN	>sp|P05109|S10A8_HUMAN Protein S100-A8 OS=Homo sapiens GN=S100A8 PE=1 SV=1
sp|P05141|ADT2_HUMAN;sp|P12236|ADT3_HUMAN;sp|P12235|ADT1_HUMAN;sp|Q9H0C2|ADT4_HUMAN	sp|P05141|ADT2_HUMAN;sp|P12236|ADT3_HUMAN;sp|P12235|ADT1_HUMAN	>sp|P05141|ADT2_HUMAN ADP/ATP translocase 2 OS=Homo sapiens GN=SLC25A5 PE=1 SV=7;>sp|P12236|ADT3_HUMAN ADP/ATP translocase 3 OS=Homo sapiens GN=SLC25A6 PE=1 SV=4;>sp|P12235|ADT1_HUMAN ADP/ATP translocase 1 OS=Homo sapiens GN=SLC25A4 PE=1 SV=4
sp|P05155|IC1_HUMAN	sp|P05155|IC1_HUMAN	>sp|P05155|IC1_HUMAN Plasma protease C1 inhibitor OS=Homo sapiens GN=SERPING1 PE=1 SV=2
sp|P05161|ISG15_HUMAN	sp|P05161|ISG15_HUMAN	>sp|P05161|ISG15_HUMAN Ubiquitin-like protein ISG15 OS=Homo sapiens GN=ISG15 PE=1 SV=5
sp|P05164|PERM_HUMAN	sp|P05164|PERM_HUMAN	>sp|P05164|PERM_HUMAN Myeloperoxidase OS=Homo sapiens GN=MPO PE=1 SV=1
sp|P05198|IF2A_HUMAN	sp|P05198|IF2A_HUMAN	>sp|P05198|IF2A_HUMAN Eukaryotic translation initiation factor 2 subunit 1 OS=Homo sapiens GN=EIF2S1 PE=1 SV=3
sp|P05386|RLA1_HUMAN	sp|P05386|RLA1_HUMAN	>sp|P05386|RLA1_HUMAN 60S acidic ribosomal protein P1 OS=Homo sapiens GN=RPLP1 PE=1 SV=1
sp|P05387|RLA2_HUMAN	sp|P05387|RLA2_HUMAN	>sp|P05387|RLA2_HUMAN 60S acidic ribosomal protein P2 OS=Homo sapiens GN=RPLP2 PE=1 SV=1
sp|Q8NHW5|RLA0L_HUMAN;sp|P05388|RLA0_HUMAN	sp|Q8NHW5|RLA0L_HUMAN;sp|P05388|RLA0_HUMAN	>sp|Q8NHW5|RLA0L_HUMAN 60S acidic ribosomal protein P0-like OS=Homo sapiens GN=RPLP0P6 PE=5 SV=1;>sp|P05388|RLA0_HUMAN 60S acidic ribosomal protein P0 OS=Homo sapiens GN=RPLP0 PE=1 SV=1
sp|P05534|1A24_HUMAN	sp|P05534|1A24_HUMAN	>sp|P05534|1A24_HUMAN HLA class I histocompatibility antigen, A-24 alpha chain OS=Homo sapiens GN=HLA-A PE=1 SV=2
sp|P05546|HEP2_HUMAN	sp|P05546|HEP2_HUMAN	>sp|P05546|HEP2_HUMAN Heparin cofactor 2 OS=Homo sapiens GN=SERPIND1 PE=1 SV=3
sp|P05556|ITB1_HUMAN	sp|P05556|ITB1_HUMAN	>sp|P05556|ITB1_HUMAN Integrin beta-1 OS=Homo sapiens GN=ITGB1 PE=1 SV=2
sp|P05771|KPCB_HUMAN	sp|P05771|KPCB_HUMAN	>sp|P05771|KPCB_HUMAN Protein kinase C beta type OS=Homo sapiens GN=PRKCB PE=1 SV=4
sp|P05976|MYL1_HUMAN;sp|P08590|MYL3_HUMAN	sp|P05976|MYL1_HUMAN;sp|P08590|MYL3_HUMAN	>sp|P05976|MYL1_HUMAN Myosin light chain 1/3, skeletal muscle isoform OS=Homo sapiens GN=MYL1 PE=1 SV=3;>sp|P08590|MYL3_HUMAN Myosin light chain 3 OS=Homo sapiens GN=MYL3 PE=1 SV=3
sp|P06132|DCUP_HUMAN	sp|P06132|DCUP_HUMAN	>sp|P06132|DCUP_HUMAN Uroporphyrinogen decarboxylase OS=Homo sapiens GN=UROD PE=1 SV=2
sp|P06454|PTMA_HUMAN	sp|P06454|PTMA_HUMAN	>sp|P06454|PTMA_HUMAN Prothymosin alpha OS=Homo sapiens GN=PTMA PE=1 SV=2
sp|P06576|ATPB_HUMAN	sp|P06576|ATPB_HUMAN	>sp|P06576|ATPB_HUMAN ATP synthase subunit beta, mitochondrial OS=Homo sapiens GN=ATP5B PE=1 SV=3
sp|P06702|S10A9_HUMAN	sp|P06702|S10A9_HUMAN	>sp|P06702|S10A9_HUMAN Protein S100-A9 OS=Homo sapiens GN=S100A9 PE=1 SV=1
sp|P06703|S10A6_HUMAN	sp|P06703|S10A6_HUMAN	>sp|P06703|S10A6_HUMAN Protein S100-A6 OS=Homo sapiens GN=S100A6 PE=1 SV=1
sp|P06727|APOA4_HUMAN;CON__Q32PJ2	sp|P06727|APOA4_HUMAN	>sp|P06727|APOA4_HUMAN Apolipoprotein A-IV OS=Homo sapiens GN=APOA4 PE=1 SV=3
sp|P06733|ENOA_HUMAN;sp|P13929|ENOB_HUMAN	sp|P06733|ENOA_HUMAN	>sp|P06733|ENOA_HUMAN Alpha-enolase OS=Homo sapiens GN=ENO1 PE=1 SV=2
sp|P06737|PYGL_HUMAN	sp|P06737|PYGL_HUMAN	>sp|P06737|PYGL_HUMAN Glycogen phosphorylase, liver form OS=Homo sapiens GN=PYGL PE=1 SV=4
sp|P06744|G6PI_HUMAN	sp|P06744|G6PI_HUMAN	>sp|P06744|G6PI_HUMAN Glucose-6-phosphate isomerase OS=Homo sapiens GN=GPI PE=1 SV=4
sp|P06753|TPM3_HUMAN	sp|P06753|TPM3_HUMAN	>sp|P06753|TPM3_HUMAN Tropomyosin alpha-3 chain OS=Homo sapiens GN=TPM3 PE=1 SV=2
sp|P06865|HEXA_HUMAN	sp|P06865|HEXA_HUMAN	>sp|P06865|HEXA_HUMAN Beta-hexosaminidase subunit alpha OS=Homo sapiens GN=HEXA PE=1 SV=2
sp|P07108|ACBP_HUMAN	sp|P07108|ACBP_HUMAN	>sp|P07108|ACBP_HUMAN Acyl-CoA-binding protein OS=Homo sapiens GN=DBI PE=1 SV=2
sp|P07195|LDHB_HUMAN	sp|P07195|LDHB_HUMAN	>sp|P07195|LDHB_HUMAN L-lactate dehydrogenase B chain OS=Homo sapiens GN=LDHB PE=1 SV=2
sp|P07203|GPX1_HUMAN	sp|P07203|GPX1_HUMAN	>sp|P07203|GPX1_HUMAN Glutathione peroxidase 1 OS=Homo sapiens GN=GPX1 PE=1 SV=4
sp|P07225|PROS_HUMAN;CON__P07224	sp|P07225|PROS_HUMAN	>sp|P07225|PROS_HUMAN Vitamin K-dependent protein S OS=Homo sapiens GN=PROS1 PE=1 SV=1
sp|P07237|PDIA1_HUMAN	sp|P07237|PDIA1_HUMAN	>sp|P07237|PDIA1_HUMAN Protein disulfide-isomerase OS=Homo sapiens GN=P4HB PE=1 SV=3
sp|P07311|ACYP1_HUMAN	sp|P07311|ACYP1_HUMAN	>sp|P07311|ACYP1_HUMAN Acylphosphatase-1 OS=Homo sapiens GN=ACYP1 PE=1 SV=2
sp|P07339|CATD_HUMAN	sp|P07339|CATD_HUMAN	>sp|P07339|CATD_HUMAN Cathepsin D OS=Homo sapiens GN=CTSD PE=1 SV=1
sp|P07355|ANXA2_HUMAN;sp|A6NMY6|AXA2L_HUMAN	sp|P07355|ANXA2_HUMAN;sp|A6NMY6|AXA2L_HUMAN	>sp|P07355|ANXA2_HUMAN Annexin A2 OS=Homo sapiens GN=ANXA2 PE=1 SV=2;>sp|A6NMY6|AXA2L_HUMAN Putative annexin A2-like protein OS=Homo sapiens GN=ANXA2P2 PE=5 SV=2
sp|P07357|CO8A_HUMAN	sp|P07357|CO8A_HUMAN	>sp|P07357|CO8A_HUMAN Complement component C8 alpha chain OS=Homo sapiens GN=C8A PE=1 SV=2
sp|P07358|CO8B_HUMAN	sp|P07358|CO8B_HUMAN	>sp|P07358|CO8B_HUMAN Complement component C8 beta chain OS=Homo sapiens GN=C8B PE=1 SV=3
sp|P07359|GP1BA_HUMAN	sp|P07359|GP1BA_HUMAN	>sp|P07359|GP1BA_HUMAN Platelet glycoprotein Ib alpha chain OS=Homo sapiens GN=GP1BA PE=1 SV=2
sp|P07360|CO8G_HUMAN	sp|P07360|CO8G_HUMAN	>sp|P07360|CO8G_HUMAN Complement component C8 gamma chain OS=Homo sapiens GN=C8G PE=1 SV=3
sp|P07384|CAN1_HUMAN	sp|P07384|CAN1_HUMAN	>sp|P07384|CAN1_HUMAN Calpain-1 catalytic subunit OS=Homo sapiens GN=CAPN1 PE=1 SV=1
sp|P07437|TBB5_HUMAN;sp|A6NNZ2|TBB8L_HUMAN	sp|P07437|TBB5_HUMAN	>sp|P07437|TBB5_HUMAN Tubulin beta chain OS=Homo sapiens GN=TUBB PE=1 SV=2
sp|P07451|CAH3_HUMAN	sp|P07451|CAH3_HUMAN	>sp|P07451|CAH3_HUMAN Carbonic anhydrase 3 OS=Homo sapiens GN=CA3 PE=1 SV=3
sp|P07737|PROF1_HUMAN	sp|P07737|PROF1_HUMAN	>sp|P07737|PROF1_HUMAN Profilin-1 OS=Homo sapiens GN=PFN1 PE=1 SV=2
sp|P07738|PMGE_HUMAN	sp|P07738|PMGE_HUMAN	>sp|P07738|PMGE_HUMAN Bisphosphoglycerate mutase OS=Homo sapiens GN=BPGM PE=1 SV=2
sp|P07741|APT_HUMAN	sp|P07741|APT_HUMAN	>sp|P07741|APT_HUMAN Adenine phosphoribosyltransferase OS=Homo sapiens GN=APRT PE=1 SV=2
sp|P07858|CATB_HUMAN	sp|P07858|CATB_HUMAN	>sp|P07858|CATB_HUMAN Cathepsin B OS=Homo sapiens GN=CTSB PE=1 SV=3
sp|P07900|HS90A_HUMAN;sp|Q14568|HS902_HUMAN;sp|Q58FG0|HS905_HUMAN	sp|P07900|HS90A_HUMAN	>sp|P07900|HS90A_HUMAN Heat shock protein HSP 90-alpha OS=Homo sapiens GN=HSP90AA1 PE=1 SV=5
sp|P07910|HNRPC_HUMAN;sp|O60812|HNRCL_HUMAN	sp|P07910|HNRPC_HUMAN	>sp|P07910|HNRPC_HUMAN Heterogeneous nuclear ribonucleoproteins C1/C2 OS=Homo sapiens GN=HNRNPC PE=1 SV=4
sp|P07919|QCR6_HUMAN	sp|P07919|QCR6_HUMAN	>sp|P07919|QCR6_HUMAN Cytochrome b-c1 complex subunit 6, mitochondrial OS=Homo sapiens GN=UQCRH PE=1 SV=2
sp|P07948|LYN_HUMAN;sp|P08631|HCK_HUMAN	sp|P07948|LYN_HUMAN	>sp|P07948|LYN_HUMAN Tyrosine-protein kinase Lyn OS=Homo sapiens GN=LYN PE=1 SV=3
sp|P07954|FUMH_HUMAN	sp|P07954|FUMH_HUMAN	>sp|P07954|FUMH_HUMAN Fumarate hydratase, mitochondrial OS=Homo sapiens GN=FH PE=1 SV=3
sp|P08107|HSP71_HUMAN	sp|P08107|HSP71_HUMAN	>sp|P08107|HSP71_HUMAN Heat shock 70 kDa protein 1A/1B OS=Homo sapiens GN=HSPA1A PE=1 SV=5
sp|P08133|ANXA6_HUMAN	sp|P08133|ANXA6_HUMAN	>sp|P08133|ANXA6_HUMAN Annexin A6 OS=Homo sapiens GN=ANXA6 PE=1 SV=3
sp|P08236|BGLR_HUMAN	sp|P08236|BGLR_HUMAN	>sp|P08236|BGLR_HUMAN Beta-glucuronidase OS=Homo sapiens GN=GUSB PE=1 SV=2
sp|P08237|PFKAM_HUMAN	sp|P08237|PFKAM_HUMAN	>sp|P08237|PFKAM_HUMAN ATP-dependent 6-phosphofructokinase, muscle type OS=Homo sapiens GN=PFKM PE=1 SV=2
sp|P08238|HS90B_HUMAN;sp|Q58FF7|H90B3_HUMAN;sp|Q58FF6|H90B4_HUMAN;sp|Q58FG1|HS904_HUMAN	sp|P08238|HS90B_HUMAN	>sp|P08238|HS90B_HUMAN Heat shock protein HSP 90-beta OS=Homo sapiens GN=HSP90AB1 PE=1 SV=4
sp|P08246|ELNE_HUMAN	sp|P08246|ELNE_HUMAN	>sp|P08246|ELNE_HUMAN Neutrophil elastase OS=Homo sapiens GN=ELANE PE=1 SV=1
sp|P08311|CATG_HUMAN	sp|P08311|CATG_HUMAN	>sp|P08311|CATG_HUMAN Cathepsin G OS=Homo sapiens GN=CTSG PE=1 SV=2
sp|P08397|HEM3_HUMAN	sp|P08397|HEM3_HUMAN	>sp|P08397|HEM3_HUMAN Porphobilinogen deaminase OS=Homo sapiens GN=HMBS PE=1 SV=2
sp|P08514|ITA2B_HUMAN	sp|P08514|ITA2B_HUMAN	>sp|P08514|ITA2B_HUMAN Integrin alpha-IIb OS=Homo sapiens GN=ITGA2B PE=1 SV=3
sp|P08567|PLEK_HUMAN	sp|P08567|PLEK_HUMAN	>sp|P08567|PLEK_HUMAN Pleckstrin OS=Homo sapiens GN=PLEK PE=1 SV=3
sp|P08571|CD14_HUMAN	sp|P08571|CD14_HUMAN	>sp|P08571|CD14_HUMAN Monocyte differentiation antigen CD14 OS=Homo sapiens GN=CD14 PE=1 SV=2
sp|P08574|CY1_HUMAN	sp|P08574|CY1_HUMAN	>sp|P08574|CY1_HUMAN Cytochrome c1, heme protein, mitochondrial OS=Homo sapiens GN=CYC1 PE=1 SV=3
sp|P08575|PTPRC_HUMAN	sp|P08575|PTPRC_HUMAN	>sp|P08575|PTPRC_HUMAN Receptor-type tyrosine-protein phosphatase C OS=Homo sapiens GN=PTPRC PE=1 SV=2
sp|P08603|CFAH_HUMAN	sp|P08603|CFAH_HUMAN	>sp|P08603|CFAH_HUMAN Complement factor H OS=Homo sapiens GN=CFH PE=1 SV=4
sp|P08637|FCG3A_HUMAN	sp|P08637|FCG3A_HUMAN	>sp|P08637|FCG3A_HUMAN Low affinity immunoglobulin gamma Fc region receptor III-A OS=Homo sapiens GN=FCGR3A PE=1 SV=2
sp|P08648|ITA5_HUMAN	sp|P08648|ITA5_HUMAN	>sp|P08648|ITA5_HUMAN Integrin alpha-5 OS=Homo sapiens GN=ITGA5 PE=1 SV=2
sp|P08670|VIME_HUMAN;sp|P17661|DESM_HUMAN;sp|P41219|PERI_HUMAN;sp|Q16352|AINX_HUMAN;sp|P07196|NFL_HUMAN;sp|P07197|NFM_HUMAN;sp|P12036|NFH_HUMAN	sp|P08670|VIME_HUMAN	>sp|P08670|VIME_HUMAN Vimentin OS=Homo sapiens GN=VIM PE=1 SV=4
sp|P08697|A2AP_HUMAN;CON__P28800	sp|P08697|A2AP_HUMAN	>sp|P08697|A2AP_HUMAN Alpha-2-antiplasmin OS=Homo sapiens GN=SERPINF2 PE=1 SV=3
sp|P08754|GNAI3_HUMAN	sp|P08754|GNAI3_HUMAN	>sp|P08754|GNAI3_HUMAN Guanine nucleotide-binding protein G(k) subunit alpha OS=Homo sapiens GN=GNAI3 PE=1 SV=3
sp|P08758|ANXA5_HUMAN	sp|P08758|ANXA5_HUMAN	>sp|P08758|ANXA5_HUMAN Annexin A5 OS=Homo sapiens GN=ANXA5 PE=1 SV=2
sp|P08865|RSSA_HUMAN	sp|P08865|RSSA_HUMAN	>sp|P08865|RSSA_HUMAN 40S ribosomal protein SA OS=Homo sapiens GN=RPSA PE=1 SV=4
sp|P08962|CD63_HUMAN	sp|P08962|CD63_HUMAN	>sp|P08962|CD63_HUMAN CD63 antigen OS=Homo sapiens GN=CD63 PE=1 SV=2
sp|P09104|ENOG_HUMAN	sp|P09104|ENOG_HUMAN	>sp|P09104|ENOG_HUMAN Gamma-enolase OS=Homo sapiens GN=ENO2 PE=1 SV=3
sp|P09105|HBAT_HUMAN	sp|P09105|HBAT_HUMAN	>sp|P09105|HBAT_HUMAN Hemoglobin subunit theta-1 OS=Homo sapiens GN=HBQ1 PE=1 SV=2
sp|P09211|GSTP1_HUMAN	sp|P09211|GSTP1_HUMAN	>sp|P09211|GSTP1_HUMAN Glutathione S-transferase P OS=Homo sapiens GN=GSTP1 PE=1 SV=2
sp|P09382|LEG1_HUMAN	sp|P09382|LEG1_HUMAN	>sp|P09382|LEG1_HUMAN Galectin-1 OS=Homo sapiens GN=LGALS1 PE=1 SV=2
sp|P09417|DHPR_HUMAN	sp|P09417|DHPR_HUMAN	>sp|P09417|DHPR_HUMAN Dihydropteridine reductase OS=Homo sapiens GN=QDPR PE=1 SV=2
sp|P09429|HMGB1_HUMAN;sp|B2RPK0|HGB1A_HUMAN	sp|P09429|HMGB1_HUMAN;sp|B2RPK0|HGB1A_HUMAN	>sp|P09429|HMGB1_HUMAN High mobility group protein B1 OS=Homo sapiens GN=HMGB1 PE=1 SV=3;>sp|B2RPK0|HGB1A_HUMAN Putative high mobility group protein B1-like 1 OS=Homo sapiens GN=HMGB1P1 PE=5 SV=1
sp|P09467|F16P1_HUMAN;sp|O00757|F16P2_HUMAN	sp|P09467|F16P1_HUMAN	>sp|P09467|F16P1_HUMAN Fructose-1,6-bisphosphatase 1 OS=Homo sapiens GN=FBP1 PE=1 SV=5
sp|P09486|SPRC_HUMAN	sp|P09486|SPRC_HUMAN	>sp|P09486|SPRC_HUMAN SPARC OS=Homo sapiens GN=SPARC PE=1 SV=1
sp|Q03013|GSTM4_HUMAN;sp|P46439|GSTM5_HUMAN;sp|P09488|GSTM1_HUMAN	sp|Q03013|GSTM4_HUMAN;sp|P46439|GSTM5_HUMAN;sp|P09488|GSTM1_HUMAN	>sp|Q03013|GSTM4_HUMAN Glutathione S-transferase Mu 4 OS=Homo sapiens GN=GSTM4 PE=1 SV=3;>sp|P46439|GSTM5_HUMAN Glutathione S-transferase Mu 5 OS=Homo sapiens GN=GSTM5 PE=1 SV=3;>sp|P09488|GSTM1_HUMAN Glutathione S-transferase Mu 1 OS=Homo sapiens GN=GSTM1
sp|P09493|TPM1_HUMAN	sp|P09493|TPM1_HUMAN	>sp|P09493|TPM1_HUMAN Tropomyosin alpha-1 chain OS=Homo sapiens GN=TPM1 PE=1 SV=2
sp|P09496|CLCA_HUMAN	sp|P09496|CLCA_HUMAN	>sp|P09496|CLCA_HUMAN Clathrin light chain A OS=Homo sapiens GN=CLTA PE=1 SV=1
sp|P09525|ANXA4_HUMAN	sp|P09525|ANXA4_HUMAN	>sp|P09525|ANXA4_HUMAN Annexin A4 OS=Homo sapiens GN=ANXA4 PE=1 SV=4
sp|P09543|CN37_HUMAN	sp|P09543|CN37_HUMAN	>sp|P09543|CN37_HUMAN 2,3-cyclic-nucleotide 3-phosphodiesterase OS=Homo sapiens GN=CNP PE=1 SV=2
sp|P09601|HMOX1_HUMAN	sp|P09601|HMOX1_HUMAN	>sp|P09601|HMOX1_HUMAN Heme oxygenase 1 OS=Homo sapiens GN=HMOX1 PE=1 SV=1
sp|P09622|DLDH_HUMAN	sp|P09622|DLDH_HUMAN	>sp|P09622|DLDH_HUMAN Dihydrolipoyl dehydrogenase, mitochondrial OS=Homo sapiens GN=DLD PE=1 SV=2
sp|Q32P51|RA1L2_HUMAN;sp|P09651|ROA1_HUMAN	sp|Q32P51|RA1L2_HUMAN;sp|P09651|ROA1_HUMAN	>sp|Q32P51|RA1L2_HUMAN Heterogeneous nuclear ribonucleoprotein A1-like 2 OS=Homo sapiens GN=HNRNPA1L2 PE=2 SV=2;>sp|P09651|ROA1_HUMAN Heterogeneous nuclear ribonucleoprotein A1 OS=Homo sapiens GN=HNRNPA1 PE=1 SV=5
sp|P09769|FGR_HUMAN	sp|P09769|FGR_HUMAN	>sp|P09769|FGR_HUMAN Tyrosine-protein kinase Fgr OS=Homo sapiens GN=FGR PE=1 SV=2
sp|P09917|LOX5_HUMAN	sp|P09917|LOX5_HUMAN	>sp|P09917|LOX5_HUMAN Arachidonate 5-lipoxygenase OS=Homo sapiens GN=ALOX5 PE=1 SV=2
sp|P09960|LKHA4_HUMAN	sp|P09960|LKHA4_HUMAN	>sp|P09960|LKHA4_HUMAN Leukotriene A-4 hydrolase OS=Homo sapiens GN=LTA4H PE=1 SV=2
sp|P09972|ALDOC_HUMAN	sp|P09972|ALDOC_HUMAN	>sp|P09972|ALDOC_HUMAN Fructose-bisphosphate aldolase C OS=Homo sapiens GN=ALDOC PE=1 SV=2
sp|P0C0L5|CO4B_HUMAN;sp|P0C0L4|CO4A_HUMAN;CON__ENSEMBL:ENSBTAP00000007350;CON__P01030	sp|P0C0L5|CO4B_HUMAN;sp|P0C0L4|CO4A_HUMAN	>sp|P0C0L5|CO4B_HUMAN Complement C4-B OS=Homo sapiens GN=C4B PE=1 SV=2;>sp|P0C0L4|CO4A_HUMAN Complement C4-A OS=Homo sapiens GN=C4A PE=1 SV=2
sp|Q71UI9|H2AV_HUMAN;sp|P0C0S5|H2AZ_HUMAN	sp|Q71UI9|H2AV_HUMAN;sp|P0C0S5|H2AZ_HUMAN	>sp|Q71UI9|H2AV_HUMAN Histone H2A.V OS=Homo sapiens GN=H2AFV PE=1 SV=3;>sp|P0C0S5|H2AZ_HUMAN Histone H2A.Z OS=Homo sapiens GN=H2AFZ PE=1 SV=2
sp|Q99878|H2A1J_HUMAN;sp|Q96KK5|H2A1H_HUMAN;sp|Q9BTM1|H2AJ_HUMAN;sp|Q16777|H2A2C_HUMAN;sp|Q6FI13|H2A2A_HUMAN;sp|P0C0S8|H2A1_HUMAN;sp|P20671|H2A1D_HUMAN	sp|Q99878|H2A1J_HUMAN;sp|Q96KK5|H2A1H_HUMAN;sp|Q9BTM1|H2AJ_HUMAN;sp|Q16777|H2A2C_HUMAN;sp|Q6FI13|H2A2A_HUMAN;sp|P0C0S8|H2A1_HUMAN;sp|P20671|H2A1D_HUMAN	>sp|Q99878|H2A1J_HUMAN Histone H2A type 1-J OS=Homo sapiens GN=HIST1H2AJ PE=1 SV=3;>sp|Q96KK5|H2A1H_HUMAN Histone H2A type 1-H OS=Homo sapiens GN=HIST1H2AH PE=1 SV=3;>sp|Q9BTM1|H2AJ_HUMAN Histone H2A.J OS=Homo sapiens GN=H2AFJ PE=1 SV=1;>sp|Q16777|H2A2C_HU
sp|P0CG38|POTEI_HUMAN	sp|P0CG38|POTEI_HUMAN	>sp|P0CG38|POTEI_HUMAN POTE ankyrin domain family member I OS=Homo sapiens GN=POTEI PE=3 SV=1
sp|P62987|RL40_HUMAN;sp|P62979|RS27A_HUMAN;sp|P0CG47|UBB_HUMAN;sp|P0CG48|UBC_HUMAN	sp|P62987|RL40_HUMAN;sp|P62979|RS27A_HUMAN;sp|P0CG47|UBB_HUMAN;sp|P0CG48|UBC_HUMAN	>sp|P62987|RL40_HUMAN Ubiquitin-60S ribosomal protein L40 OS=Homo sapiens GN=UBA52 PE=1 SV=2;>sp|P62979|RS27A_HUMAN Ubiquitin-40S ribosomal protein S27a OS=Homo sapiens GN=RPS27A PE=1 SV=2;>sp|P0CG47|UBB_HUMAN Polyubiquitin-B OS=Homo sapiens GN=UBB PE=1 SV
sp|P0DJI8|SAA1_HUMAN	sp|P0DJI8|SAA1_HUMAN	>sp|P0DJI8|SAA1_HUMAN Serum amyloid A-1 protein OS=Homo sapiens GN=SAA1 PE=1 SV=1
sp|P0DJI9|SAA2_HUMAN	sp|P0DJI9|SAA2_HUMAN	>sp|P0DJI9|SAA2_HUMAN Serum amyloid A-2 protein OS=Homo sapiens GN=SAA2 PE=1 SV=1
sp|Q01105|SET_HUMAN;sp|P0DME0|SETLP_HUMAN	sp|Q01105|SET_HUMAN;sp|P0DME0|SETLP_HUMAN	>sp|Q01105|SET_HUMAN Protein SET OS=Homo sapiens GN=SET PE=1 SV=3;>sp|P0DME0|SETLP_HUMAN Protein SETSIP OS=Homo sapiens GN=SETSIP PE=1 SV=1
sp|P10124|SRGN_HUMAN	sp|P10124|SRGN_HUMAN	>sp|P10124|SRGN_HUMAN Serglycin OS=Homo sapiens GN=SRGN PE=1 SV=3
sp|P10153|RNAS2_HUMAN	sp|P10153|RNAS2_HUMAN	>sp|P10153|RNAS2_HUMAN Non-secretory ribonuclease OS=Homo sapiens GN=RNASE2 PE=1 SV=2
sp|P10301|RRAS_HUMAN	sp|P10301|RRAS_HUMAN	>sp|P10301|RRAS_HUMAN Ras-related protein R-Ras OS=Homo sapiens GN=RRAS PE=1 SV=1
sp|P30459|1A74_HUMAN;sp|P10314|1A32_HUMAN	sp|P30459|1A74_HUMAN;sp|P10314|1A32_HUMAN	>sp|P30459|1A74_HUMAN HLA class I histocompatibility antigen, A-74 alpha chain OS=Homo sapiens GN=HLA-A PE=1 SV=1;>sp|P10314|1A32_HUMAN HLA class I histocompatibility antigen, A-32 alpha chain OS=Homo sapiens GN=HLA-A PE=1 SV=2
sp|P10316|1A69_HUMAN	sp|P10316|1A69_HUMAN	>sp|P10316|1A69_HUMAN HLA class I histocompatibility antigen, A-69 alpha chain OS=Homo sapiens GN=HLA-A PE=1 SV=2
sp|P10321|1C07_HUMAN	sp|P10321|1C07_HUMAN	>sp|P10321|1C07_HUMAN HLA class I histocompatibility antigen, Cw-7 alpha chain OS=Homo sapiens GN=HLA-C PE=1 SV=3
sp|P10412|H14_HUMAN;sp|P22492|H1T_HUMAN;sp|Q02539|H11_HUMAN	sp|P10412|H14_HUMAN	>sp|P10412|H14_HUMAN Histone H1.4 OS=Homo sapiens GN=HIST1H1E PE=1 SV=2
sp|P10599|THIO_HUMAN	sp|P10599|THIO_HUMAN	>sp|P10599|THIO_HUMAN Thioredoxin OS=Homo sapiens GN=TXN PE=1 SV=3
sp|P10606|COX5B_HUMAN	sp|P10606|COX5B_HUMAN	>sp|P10606|COX5B_HUMAN Cytochrome c oxidase subunit 5B, mitochondrial OS=Homo sapiens GN=COX5B PE=1 SV=2
sp|P10619|PPGB_HUMAN	sp|P10619|PPGB_HUMAN	>sp|P10619|PPGB_HUMAN Lysosomal protective protein OS=Homo sapiens GN=CTSA PE=1 SV=2
sp|P10644|KAP0_HUMAN	sp|P10644|KAP0_HUMAN	>sp|P10644|KAP0_HUMAN cAMP-dependent protein kinase type I-alpha regulatory subunit OS=Homo sapiens GN=PRKAR1A PE=1 SV=1
sp|P10768|ESTD_HUMAN	sp|P10768|ESTD_HUMAN	>sp|P10768|ESTD_HUMAN S-formylglutathione hydrolase OS=Homo sapiens GN=ESD PE=1 SV=2
sp|P10809|CH60_HUMAN	sp|P10809|CH60_HUMAN	>sp|P10809|CH60_HUMAN 60 kDa heat shock protein, mitochondrial OS=Homo sapiens GN=HSPD1 PE=1 SV=2
sp|P10909|CLUS_HUMAN	sp|P10909|CLUS_HUMAN	>sp|P10909|CLUS_HUMAN Clusterin OS=Homo sapiens GN=CLU PE=1 SV=1
sp|P11021|GRP78_HUMAN	sp|P11021|GRP78_HUMAN	>sp|P11021|GRP78_HUMAN 78 kDa glucose-regulated protein OS=Homo sapiens GN=HSPA5 PE=1 SV=2
sp|P11117|PPAL_HUMAN	sp|P11117|PPAL_HUMAN	>sp|P11117|PPAL_HUMAN Lysosomal acid phosphatase OS=Homo sapiens GN=ACP2 PE=1 SV=3
sp|P11142|HSP7C_HUMAN;sp|P54652|HSP72_HUMAN	sp|P11142|HSP7C_HUMAN	>sp|P11142|HSP7C_HUMAN Heat shock cognate 71 kDa protein OS=Homo sapiens GN=HSPA8 PE=1 SV=1
sp|P11166|GTR1_HUMAN	sp|P11166|GTR1_HUMAN	>sp|P11166|GTR1_HUMAN Solute carrier family 2, facilitated glucose transporter member 1 OS=Homo sapiens GN=SLC2A1 PE=1 SV=2
sp|P11169|GTR3_HUMAN;sp|Q8TDB8|GTR14_HUMAN	sp|P11169|GTR3_HUMAN;sp|Q8TDB8|GTR14_HUMAN	>sp|P11169|GTR3_HUMAN Solute carrier family 2, facilitated glucose transporter member 3 OS=Homo sapiens GN=SLC2A3 PE=1 SV=1;>sp|Q8TDB8|GTR14_HUMAN Solute carrier family 2, facilitated glucose transporter member 14 OS=Homo sapiens GN=SLC2A14 PE=2 SV=1
sp|P11171|41_HUMAN;sp|Q9H4G0|E41L1_HUMAN;sp|Q9Y2J2|E41L3_HUMAN	sp|P11171|41_HUMAN	>sp|P11171|41_HUMAN Protein 4.1 OS=Homo sapiens GN=EPB41 PE=1 SV=4
sp|P11177|ODPB_HUMAN	sp|P11177|ODPB_HUMAN	>sp|P11177|ODPB_HUMAN Pyruvate dehydrogenase E1 component subunit beta, mitochondrial OS=Homo sapiens GN=PDHB PE=1 SV=3
sp|P11215|ITAM_HUMAN;sp|Q13349|ITAD_HUMAN;sp|P20702|ITAX_HUMAN	sp|P11215|ITAM_HUMAN	>sp|P11215|ITAM_HUMAN Integrin alpha-M OS=Homo sapiens GN=ITGAM PE=1 SV=2
sp|P11216|PYGB_HUMAN	sp|P11216|PYGB_HUMAN	>sp|P11216|PYGB_HUMAN Glycogen phosphorylase, brain form OS=Homo sapiens GN=PYGB PE=1 SV=5
sp|P11234|RALB_HUMAN	sp|P11234|RALB_HUMAN	>sp|P11234|RALB_HUMAN Ras-related protein Ral-B OS=Homo sapiens GN=RALB PE=1 SV=1
sp|P11277|SPTB1_HUMAN;sp|O15020|SPTN2_HUMAN	sp|P11277|SPTB1_HUMAN	>sp|P11277|SPTB1_HUMAN Spectrin beta chain, erythrocytic OS=Homo sapiens GN=SPTB PE=1 SV=5
sp|P11279|LAMP1_HUMAN	sp|P11279|LAMP1_HUMAN	>sp|P11279|LAMP1_HUMAN Lysosome-associated membrane glycoprotein 1 OS=Homo sapiens GN=LAMP1 PE=1 SV=3
sp|P11310|ACADM_HUMAN	sp|P11310|ACADM_HUMAN	>sp|P11310|ACADM_HUMAN Medium-chain specific acyl-CoA dehydrogenase, mitochondrial OS=Homo sapiens GN=ACADM PE=1 SV=1
sp|P11413|G6PD_HUMAN	sp|P11413|G6PD_HUMAN	>sp|P11413|G6PD_HUMAN Glucose-6-phosphate 1-dehydrogenase OS=Homo sapiens GN=G6PD PE=1 SV=4
sp|P11441|UBL4A_HUMAN	sp|P11441|UBL4A_HUMAN	>sp|P11441|UBL4A_HUMAN Ubiquitin-like protein 4A OS=Homo sapiens GN=UBL4A PE=1 SV=1
sp|P11586|C1TC_HUMAN;sp|Q6UB35|C1TM_HUMAN	sp|P11586|C1TC_HUMAN	>sp|P11586|C1TC_HUMAN C-1-tetrahydrofolate synthase, cytoplasmic OS=Homo sapiens GN=MTHFD1 PE=1 SV=3
sp|P11678|PERE_HUMAN	sp|P11678|PERE_HUMAN	>sp|P11678|PERE_HUMAN Eosinophil peroxidase OS=Homo sapiens GN=EPX PE=1 SV=2
sp|P11766|ADHX_HUMAN	sp|P11766|ADHX_HUMAN	>sp|P11766|ADHX_HUMAN Alcohol dehydrogenase class-3 OS=Homo sapiens GN=ADH5 PE=1 SV=4
sp|P11940|PABP1_HUMAN;sp|Q13310|PABP4_HUMAN;sp|Q9H361|PABP3_HUMAN	sp|P11940|PABP1_HUMAN;sp|Q13310|PABP4_HUMAN	>sp|P11940|PABP1_HUMAN Polyadenylate-binding protein 1 OS=Homo sapiens GN=PABPC1 PE=1 SV=2;>sp|Q13310|PABP4_HUMAN Polyadenylate-binding protein 4 OS=Homo sapiens GN=PABPC4 PE=1 SV=1
sp|P12081|SYHC_HUMAN;sp|P49590|SYHM_HUMAN	sp|P12081|SYHC_HUMAN	>sp|P12081|SYHC_HUMAN Histidine--tRNA ligase, cytoplasmic OS=Homo sapiens GN=HARS PE=1 SV=2
sp|P12259|FA5_HUMAN	sp|P12259|FA5_HUMAN	>sp|P12259|FA5_HUMAN Coagulation factor V OS=Homo sapiens GN=F5 PE=1 SV=4
sp|P12268|IMDH2_HUMAN	sp|P12268|IMDH2_HUMAN	>sp|P12268|IMDH2_HUMAN Inosine-5-monophosphate dehydrogenase 2 OS=Homo sapiens GN=IMPDH2 PE=1 SV=2
sp|P12318|FCG2A_HUMAN;sp|P31995|FCG2C_HUMAN	sp|P12318|FCG2A_HUMAN;sp|P31995|FCG2C_HUMAN	>sp|P12318|FCG2A_HUMAN Low affinity immunoglobulin gamma Fc region receptor II-a OS=Homo sapiens GN=FCGR2A PE=1 SV=4;>sp|P31995|FCG2C_HUMAN Low affinity immunoglobulin gamma Fc region receptor II-c OS=Homo sapiens GN=FCGR2C PE=1 SV=1
sp|P12429|ANXA3_HUMAN	sp|P12429|ANXA3_HUMAN	>sp|P12429|ANXA3_HUMAN Annexin A3 OS=Homo sapiens GN=ANXA3 PE=1 SV=3
sp|P12724|ECP_HUMAN	sp|P12724|ECP_HUMAN	>sp|P12724|ECP_HUMAN Eosinophil cationic protein OS=Homo sapiens GN=RNASE3 PE=1 SV=2
sp|P12814|ACTN1_HUMAN;sp|P35609|ACTN2_HUMAN;sp|Q08043|ACTN3_HUMAN	sp|P12814|ACTN1_HUMAN	>sp|P12814|ACTN1_HUMAN Alpha-actinin-1 OS=Homo sapiens GN=ACTN1 PE=1 SV=2
sp|P12829|MYL4_HUMAN	sp|P12829|MYL4_HUMAN	>sp|P12829|MYL4_HUMAN Myosin light chain 4 OS=Homo sapiens GN=MYL4 PE=1 SV=3
sp|P12931|SRC_HUMAN;sp|P07947|YES_HUMAN;sp|P06241|FYN_HUMAN;sp|Q9H3Y6|SRMS_HUMAN;sp|P42685|FRK_HUMAN;sp|P06239|LCK_HUMAN;sp|P08581|MET_HUMAN;sp|Q04912|RON_HUMAN	sp|P12931|SRC_HUMAN	>sp|P12931|SRC_HUMAN Proto-oncogene tyrosine-protein kinase Src OS=Homo sapiens GN=SRC PE=1 SV=3
sp|P12955|PEPD_HUMAN	sp|P12955|PEPD_HUMAN	>sp|P12955|PEPD_HUMAN Xaa-Pro dipeptidase OS=Homo sapiens GN=PEPD PE=1 SV=3
sp|P12956|XRCC6_HUMAN	sp|P12956|XRCC6_HUMAN	>sp|P12956|XRCC6_HUMAN X-ray repair cross-complementing protein 6 OS=Homo sapiens GN=XRCC6 PE=1 SV=2
sp|P13073|COX41_HUMAN	sp|P13073|COX41_HUMAN	>sp|P13073|COX41_HUMAN Cytochrome c oxidase subunit 4 isoform 1, mitochondrial OS=Homo sapiens GN=COX4I1 PE=1 SV=1
sp|P13224|GP1BB_HUMAN	sp|P13224|GP1BB_HUMAN	>sp|P13224|GP1BB_HUMAN Platelet glycoprotein Ib beta chain OS=Homo sapiens GN=GP1BB PE=1 SV=1
sp|P13284|GILT_HUMAN	sp|P13284|GILT_HUMAN	>sp|P13284|GILT_HUMAN Gamma-interferon-inducible lysosomal thiol reductase OS=Homo sapiens GN=IFI30 PE=1 SV=3
sp|P13473|LAMP2_HUMAN	sp|P13473|LAMP2_HUMAN	>sp|P13473|LAMP2_HUMAN Lysosome-associated membrane glycoprotein 2 OS=Homo sapiens GN=LAMP2 PE=1 SV=2
sp|P13489|RINI_HUMAN	sp|P13489|RINI_HUMAN	>sp|P13489|RINI_HUMAN Ribonuclease inhibitor OS=Homo sapiens GN=RNH1 PE=1 SV=2
sp|P13498|CY24A_HUMAN	sp|P13498|CY24A_HUMAN	>sp|P13498|CY24A_HUMAN Cytochrome b-245 light chain OS=Homo sapiens GN=CYBA PE=1 SV=3
sp|P13598|ICAM2_HUMAN	sp|P13598|ICAM2_HUMAN	>sp|P13598|ICAM2_HUMAN Intercellular adhesion molecule 2 OS=Homo sapiens GN=ICAM2 PE=1 SV=2
sp|P13611|CSPG2_HUMAN	sp|P13611|CSPG2_HUMAN	>sp|P13611|CSPG2_HUMAN Versican core protein OS=Homo sapiens GN=VCAN PE=1 SV=3
sp|P13639|EF2_HUMAN;sp|Q15029|U5S1_HUMAN	sp|P13639|EF2_HUMAN	>sp|P13639|EF2_HUMAN Elongation factor 2 OS=Homo sapiens GN=EEF2 PE=1 SV=4
sp|P13667|PDIA4_HUMAN	sp|P13667|PDIA4_HUMAN	>sp|P13667|PDIA4_HUMAN Protein disulfide-isomerase A4 OS=Homo sapiens GN=PDIA4 PE=1 SV=2
sp|P13688|CEAM1_HUMAN;sp|P06731|CEAM5_HUMAN	sp|P13688|CEAM1_HUMAN	>sp|P13688|CEAM1_HUMAN Carcinoembryonic antigen-related cell adhesion molecule 1 OS=Homo sapiens GN=CEACAM1 PE=1 SV=2
sp|P13693|TCTP_HUMAN	sp|P13693|TCTP_HUMAN	>sp|P13693|TCTP_HUMAN Translationally-controlled tumor protein OS=Homo sapiens GN=TPT1 PE=1 SV=1
sp|P13716|HEM2_HUMAN	sp|P13716|HEM2_HUMAN	>sp|P13716|HEM2_HUMAN Delta-aminolevulinic acid dehydratase OS=Homo sapiens GN=ALAD PE=1 SV=1
sp|P13727|PRG2_HUMAN	sp|P13727|PRG2_HUMAN	>sp|P13727|PRG2_HUMAN Bone marrow proteoglycan OS=Homo sapiens GN=PRG2 PE=1 SV=2
sp|P13796|PLSL_HUMAN;sp|Q14651|PLSI_HUMAN	sp|P13796|PLSL_HUMAN	>sp|P13796|PLSL_HUMAN Plastin-2 OS=Homo sapiens GN=LCP1 PE=1 SV=6
sp|P13797|PLST_HUMAN	sp|P13797|PLST_HUMAN	>sp|P13797|PLST_HUMAN Plastin-3 OS=Homo sapiens GN=PLS3 PE=1 SV=4
sp|P13798|ACPH_HUMAN	sp|P13798|ACPH_HUMAN	>sp|P13798|ACPH_HUMAN Acylamino-acid-releasing enzyme OS=Homo sapiens GN=APEH PE=1 SV=4
sp|P13804|ETFA_HUMAN	sp|P13804|ETFA_HUMAN	>sp|P13804|ETFA_HUMAN Electron transfer flavoprotein subunit alpha, mitochondrial OS=Homo sapiens GN=ETFA PE=1 SV=1
sp|P13807|GYS1_HUMAN	sp|P13807|GYS1_HUMAN	>sp|P13807|GYS1_HUMAN Glycogen [starch] synthase, muscle OS=Homo sapiens GN=GYS1 PE=1 SV=2
sp|P13861|KAP2_HUMAN	sp|P13861|KAP2_HUMAN	>sp|P13861|KAP2_HUMAN cAMP-dependent protein kinase type II-alpha regulatory subunit OS=Homo sapiens GN=PRKAR2A PE=1 SV=2
sp|P13987|CD59_HUMAN	sp|P13987|CD59_HUMAN	>sp|P13987|CD59_HUMAN CD59 glycoprotein OS=Homo sapiens GN=CD59 PE=1 SV=1
sp|P14174|MIF_HUMAN	sp|P14174|MIF_HUMAN	>sp|P14174|MIF_HUMAN Macrophage migration inhibitory factor OS=Homo sapiens GN=MIF PE=1 SV=4
sp|P14314|GLU2B_HUMAN	sp|P14314|GLU2B_HUMAN	>sp|P14314|GLU2B_HUMAN Glucosidase 2 subunit beta OS=Homo sapiens GN=PRKCSH PE=1 SV=2
sp|P14317|HCLS1_HUMAN	sp|P14317|HCLS1_HUMAN	>sp|P14317|HCLS1_HUMAN Hematopoietic lineage cell-specific protein OS=Homo sapiens GN=HCLS1 PE=1 SV=3
sp|P14324|FPPS_HUMAN	sp|P14324|FPPS_HUMAN	>sp|P14324|FPPS_HUMAN Farnesyl pyrophosphate synthase OS=Homo sapiens GN=FDPS PE=1 SV=4
sp|P14543|NID1_HUMAN	sp|P14543|NID1_HUMAN	>sp|P14543|NID1_HUMAN Nidogen-1 OS=Homo sapiens GN=NID1 PE=1 SV=3
sp|P14550|AK1A1_HUMAN	sp|P14550|AK1A1_HUMAN	>sp|P14550|AK1A1_HUMAN Alcohol dehydrogenase [NADP(+)] OS=Homo sapiens GN=AKR1A1 PE=1 SV=3
sp|P14618|KPYM_HUMAN	sp|P14618|KPYM_HUMAN	>sp|P14618|KPYM_HUMAN Pyruvate kinase PKM OS=Homo sapiens GN=PKM PE=1 SV=4
sp|P14625|ENPL_HUMAN;sp|Q58FF3|ENPLL_HUMAN	sp|P14625|ENPL_HUMAN	>sp|P14625|ENPL_HUMAN Endoplasmin OS=Homo sapiens GN=HSP90B1 PE=1 SV=1
sp|P14678|RSMB_HUMAN;sp|P63162|RSMN_HUMAN	sp|P14678|RSMB_HUMAN;sp|P63162|RSMN_HUMAN	>sp|P14678|RSMB_HUMAN Small nuclear ribonucleoprotein-associated proteins B and B OS=Homo sapiens GN=SNRPB PE=1 SV=2;>sp|P63162|RSMN_HUMAN Small nuclear ribonucleoprotein-associated protein N OS=Homo sapiens GN=SNRPN PE=1 SV=1
sp|P14770|GPIX_HUMAN	sp|P14770|GPIX_HUMAN	>sp|P14770|GPIX_HUMAN Platelet glycoprotein IX OS=Homo sapiens GN=GP9 PE=1 SV=3
sp|P14780|MMP9_HUMAN	sp|P14780|MMP9_HUMAN	>sp|P14780|MMP9_HUMAN Matrix metalloproteinase-9 OS=Homo sapiens GN=MMP9 PE=1 SV=3
sp|P14854|CX6B1_HUMAN	sp|P14854|CX6B1_HUMAN	>sp|P14854|CX6B1_HUMAN Cytochrome c oxidase subunit 6B1 OS=Homo sapiens GN=COX6B1 PE=1 SV=2
sp|P14868|SYDC_HUMAN	sp|P14868|SYDC_HUMAN	>sp|P14868|SYDC_HUMAN Aspartate--tRNA ligase, cytoplasmic OS=Homo sapiens GN=DARS PE=1 SV=2
sp|P15104|GLNA_HUMAN	sp|P15104|GLNA_HUMAN	>sp|P15104|GLNA_HUMAN Glutamine synthetase OS=Homo sapiens GN=GLUL PE=1 SV=4
sp|P15144|AMPN_HUMAN	sp|P15144|AMPN_HUMAN	>sp|P15144|AMPN_HUMAN Aminopeptidase N OS=Homo sapiens GN=ANPEP PE=1 SV=4
sp|P15153|RAC2_HUMAN	sp|P15153|RAC2_HUMAN	>sp|P15153|RAC2_HUMAN Ras-related C3 botulinum toxin substrate 2 OS=Homo sapiens GN=RAC2 PE=1 SV=1
sp|P15289|ARSA_HUMAN	sp|P15289|ARSA_HUMAN	>sp|P15289|ARSA_HUMAN Arylsulfatase A OS=Homo sapiens GN=ARSA PE=1 SV=3
sp|P15311|EZRI_HUMAN	sp|P15311|EZRI_HUMAN	>sp|P15311|EZRI_HUMAN Ezrin OS=Homo sapiens GN=EZR PE=1 SV=4
sp|P15328|FOLR1_HUMAN	sp|P15328|FOLR1_HUMAN	>sp|P15328|FOLR1_HUMAN Folate receptor alpha OS=Homo sapiens GN=FOLR1 PE=1 SV=3
sp|P15374|UCHL3_HUMAN	sp|P15374|UCHL3_HUMAN	>sp|P15374|UCHL3_HUMAN Ubiquitin carboxyl-terminal hydrolase isozyme L3 OS=Homo sapiens GN=UCHL3 PE=1 SV=1
sp|P15498|VAV_HUMAN	sp|P15498|VAV_HUMAN	>sp|P15498|VAV_HUMAN Proto-oncogene vav OS=Homo sapiens GN=VAV1 PE=1 SV=4
sp|P15531|NDKA_HUMAN	sp|P15531|NDKA_HUMAN	>sp|P15531|NDKA_HUMAN Nucleoside diphosphate kinase A OS=Homo sapiens GN=NME1 PE=1 SV=1
sp|P15586|GNS_HUMAN	sp|P15586|GNS_HUMAN	>sp|P15586|GNS_HUMAN N-acetylglucosamine-6-sulfatase OS=Homo sapiens GN=GNS PE=1 SV=3
sp|P16050|LOX15_HUMAN	sp|P16050|LOX15_HUMAN	>sp|P16050|LOX15_HUMAN Arachidonate 15-lipoxygenase OS=Homo sapiens GN=ALOX15 PE=1 SV=3
sp|P16070|CD44_HUMAN	sp|P16070|CD44_HUMAN	>sp|P16070|CD44_HUMAN CD44 antigen OS=Homo sapiens GN=CD44 PE=1 SV=3
sp|P16083|NQO2_HUMAN	sp|P16083|NQO2_HUMAN	>sp|P16083|NQO2_HUMAN Ribosyldihydronicotinamide dehydrogenase [quinone] OS=Homo sapiens GN=NQO2 PE=1 SV=5
sp|P16109|LYAM3_HUMAN	sp|P16109|LYAM3_HUMAN	>sp|P16109|LYAM3_HUMAN P-selectin OS=Homo sapiens GN=SELP PE=1 SV=3
sp|P16150|LEUK_HUMAN	sp|P16150|LEUK_HUMAN	>sp|P16150|LEUK_HUMAN Leukosialin OS=Homo sapiens GN=SPN PE=1 SV=1
sp|P16152|CBR1_HUMAN	sp|P16152|CBR1_HUMAN	>sp|P16152|CBR1_HUMAN Carbonyl reductase [NADPH] 1 OS=Homo sapiens GN=CBR1 PE=1 SV=3
sp|P16157|ANK1_HUMAN;sp|Q12955|ANK3_HUMAN	sp|P16157|ANK1_HUMAN	>sp|P16157|ANK1_HUMAN Ankyrin-1 OS=Homo sapiens GN=ANK1 PE=1 SV=3
sp|P16188|1A30_HUMAN	sp|P16188|1A30_HUMAN	>sp|P16188|1A30_HUMAN HLA class I histocompatibility antigen, A-30 alpha chain OS=Homo sapiens GN=HLA-A PE=1 SV=2
sp|P16278|BGAL_HUMAN	sp|P16278|BGAL_HUMAN	>sp|P16278|BGAL_HUMAN Beta-galactosidase OS=Homo sapiens GN=GLB1 PE=1 SV=2
sp|P16284|PECA1_HUMAN	sp|P16284|PECA1_HUMAN	>sp|P16284|PECA1_HUMAN Platelet endothelial cell adhesion molecule OS=Homo sapiens GN=PECAM1 PE=1 SV=1
sp|P16401|H15_HUMAN	sp|P16401|H15_HUMAN	>sp|P16401|H15_HUMAN Histone H1.5 OS=Homo sapiens GN=HIST1H1B PE=1 SV=3
sp|P16402|H13_HUMAN	sp|P16402|H13_HUMAN	>sp|P16402|H13_HUMAN Histone H1.3 OS=Homo sapiens GN=HIST1H1D PE=1 SV=2
sp|P16403|H12_HUMAN	sp|P16403|H12_HUMAN	>sp|P16403|H12_HUMAN Histone H1.2 OS=Homo sapiens GN=HIST1H1C PE=1 SV=2
sp|P16452|EPB42_HUMAN	sp|P16452|EPB42_HUMAN	>sp|P16452|EPB42_HUMAN Erythrocyte membrane protein band 4.2 OS=Homo sapiens GN=EPB42 PE=1 SV=3
sp|P16615|AT2A2_HUMAN	sp|P16615|AT2A2_HUMAN	>sp|P16615|AT2A2_HUMAN Sarcoplasmic/endoplasmic reticulum calcium ATPase 2 OS=Homo sapiens GN=ATP2A2 PE=1 SV=1
sp|P16671|CD36_HUMAN	sp|P16671|CD36_HUMAN	>sp|P16671|CD36_HUMAN Platelet glycoprotein 4 OS=Homo sapiens GN=CD36 PE=1 SV=2
sp|P16885|PLCG2_HUMAN	sp|P16885|PLCG2_HUMAN	>sp|P16885|PLCG2_HUMAN 1-phosphatidylinositol 4,5-bisphosphate phosphodiesterase gamma-2 OS=Homo sapiens GN=PLCG2 PE=1 SV=4
sp|P16930|FAAA_HUMAN	sp|P16930|FAAA_HUMAN	>sp|P16930|FAAA_HUMAN Fumarylacetoacetase OS=Homo sapiens GN=FAH PE=1 SV=2
sp|P16949|STMN1_HUMAN;sp|Q93045|STMN2_HUMAN	sp|P16949|STMN1_HUMAN	>sp|P16949|STMN1_HUMAN Stathmin OS=Homo sapiens GN=STMN1 PE=1 SV=3
sp|P17066|HSP76_HUMAN;sp|P48741|HSP77_HUMAN	sp|P17066|HSP76_HUMAN;sp|P48741|HSP77_HUMAN	>sp|P17066|HSP76_HUMAN Heat shock 70 kDa protein 6 OS=Homo sapiens GN=HSPA6 PE=1 SV=2;>sp|P48741|HSP77_HUMAN Putative heat shock 70 kDa protein 7 OS=Homo sapiens GN=HSPA7 PE=5 SV=2
sp|P17174|AATC_HUMAN	sp|P17174|AATC_HUMAN	>sp|P17174|AATC_HUMAN Aspartate aminotransferase, cytoplasmic OS=Homo sapiens GN=GOT1 PE=1 SV=3
sp|P17213|BPI_HUMAN	sp|P17213|BPI_HUMAN	>sp|P17213|BPI_HUMAN Bactericidal permeability-increasing protein OS=Homo sapiens GN=BPI PE=1 SV=4
sp|P17301|ITA2_HUMAN	sp|P17301|ITA2_HUMAN	>sp|P17301|ITA2_HUMAN Integrin alpha-2 OS=Homo sapiens GN=ITGA2 PE=1 SV=1
sp|P17655|CAN2_HUMAN	sp|P17655|CAN2_HUMAN	>sp|P17655|CAN2_HUMAN Calpain-2 catalytic subunit OS=Homo sapiens GN=CAPN2 PE=1 SV=6
sp|P17693|HLAG_HUMAN	sp|P17693|HLAG_HUMAN	>sp|P17693|HLAG_HUMAN HLA class I histocompatibility antigen, alpha chain G OS=Homo sapiens GN=HLA-G PE=1 SV=1
sp|P17858|PFKAL_HUMAN	sp|P17858|PFKAL_HUMAN	>sp|P17858|PFKAL_HUMAN ATP-dependent 6-phosphofructokinase, liver type OS=Homo sapiens GN=PFKL PE=1 SV=6
sp|P17931|LEG3_HUMAN	sp|P17931|LEG3_HUMAN	>sp|P17931|LEG3_HUMAN Galectin-3 OS=Homo sapiens GN=LGALS3 PE=1 SV=5
sp|P17980|PRS6A_HUMAN	sp|P17980|PRS6A_HUMAN	>sp|P17980|PRS6A_HUMAN 26S protease regulatory subunit 6A OS=Homo sapiens GN=PSMC3 PE=1 SV=3
sp|P17987|TCPA_HUMAN	sp|P17987|TCPA_HUMAN	>sp|P17987|TCPA_HUMAN T-complex protein 1 subunit alpha OS=Homo sapiens GN=TCP1 PE=1 SV=1
sp|P18031|PTN1_HUMAN	sp|P18031|PTN1_HUMAN	>sp|P18031|PTN1_HUMAN Tyrosine-protein phosphatase non-receptor type 1 OS=Homo sapiens GN=PTPN1 PE=1 SV=1
sp|P18054|LOX12_HUMAN	sp|P18054|LOX12_HUMAN	>sp|P18054|LOX12_HUMAN Arachidonate 12-lipoxygenase, 12S-type OS=Homo sapiens GN=ALOX12 PE=1 SV=4
sp|P18085|ARF4_HUMAN	sp|P18085|ARF4_HUMAN	>sp|P18085|ARF4_HUMAN ADP-ribosylation factor 4 OS=Homo sapiens GN=ARF4 PE=1 SV=3
sp|P18124|RL7_HUMAN	sp|P18124|RL7_HUMAN	>sp|P18124|RL7_HUMAN 60S ribosomal protein L7 OS=Homo sapiens GN=RPL7 PE=1 SV=1
sp|P18206|VINC_HUMAN	sp|P18206|VINC_HUMAN	>sp|P18206|VINC_HUMAN Vinculin OS=Homo sapiens GN=VCL PE=1 SV=4
sp|P18428|LBP_HUMAN	sp|P18428|LBP_HUMAN	>sp|P18428|LBP_HUMAN Lipopolysaccharide-binding protein OS=Homo sapiens GN=LBP PE=1 SV=3
sp|P18669|PGAM1_HUMAN;sp|Q8N0Y7|PGAM4_HUMAN;sp|P15259|PGAM2_HUMAN	sp|P18669|PGAM1_HUMAN	>sp|P18669|PGAM1_HUMAN Phosphoglycerate mutase 1 OS=Homo sapiens GN=PGAM1 PE=1 SV=2
sp|P18859|ATP5J_HUMAN	sp|P18859|ATP5J_HUMAN	>sp|P18859|ATP5J_HUMAN ATP synthase-coupling factor 6, mitochondrial OS=Homo sapiens GN=ATP5J PE=1 SV=1
sp|P19086|GNAZ_HUMAN	sp|P19086|GNAZ_HUMAN	>sp|P19086|GNAZ_HUMAN Guanine nucleotide-binding protein G(z) subunit alpha OS=Homo sapiens GN=GNAZ PE=2 SV=3
sp|P19367|HXK1_HUMAN;sp|Q2TB90|HKDC1_HUMAN	sp|P19367|HXK1_HUMAN	>sp|P19367|HXK1_HUMAN Hexokinase-1 OS=Homo sapiens GN=HK1 PE=1 SV=3
sp|P19404|NDUV2_HUMAN	sp|P19404|NDUV2_HUMAN	>sp|P19404|NDUV2_HUMAN NADH dehydrogenase [ubiquinone] flavoprotein 2, mitochondrial OS=Homo sapiens GN=NDUFV2 PE=1 SV=2
sp|P19652|A1AG2_HUMAN	sp|P19652|A1AG2_HUMAN	>sp|P19652|A1AG2_HUMAN Alpha-1-acid glycoprotein 2 OS=Homo sapiens GN=ORM2 PE=1 SV=2
sp|P19823|ITIH2_HUMAN	sp|P19823|ITIH2_HUMAN	>sp|P19823|ITIH2_HUMAN Inter-alpha-trypsin inhibitor heavy chain H2 OS=Homo sapiens GN=ITIH2 PE=1 SV=2
sp|P19827|ITIH1_HUMAN;CON__Q0VCM5	sp|P19827|ITIH1_HUMAN	>sp|P19827|ITIH1_HUMAN Inter-alpha-trypsin inhibitor heavy chain H1 OS=Homo sapiens GN=ITIH1 PE=1 SV=3
sp|P19878|NCF2_HUMAN;sp|Q15776|ZKSC8_HUMAN	sp|P19878|NCF2_HUMAN	>sp|P19878|NCF2_HUMAN Neutrophil cytosol factor 2 OS=Homo sapiens GN=NCF2 PE=1 SV=2
sp|P19971|TYPH_HUMAN	sp|P19971|TYPH_HUMAN	>sp|P19971|TYPH_HUMAN Thymidine phosphorylase OS=Homo sapiens GN=TYMP PE=1 SV=2
sp|P20073|ANXA7_HUMAN	sp|P20073|ANXA7_HUMAN	>sp|P20073|ANXA7_HUMAN Annexin A7 OS=Homo sapiens GN=ANXA7 PE=1 SV=3
sp|P20160|CAP7_HUMAN	sp|P20160|CAP7_HUMAN	>sp|P20160|CAP7_HUMAN Azurocidin OS=Homo sapiens GN=AZU1 PE=1 SV=3
sp|P20292|AL5AP_HUMAN	sp|P20292|AL5AP_HUMAN	>sp|P20292|AL5AP_HUMAN Arachidonate 5-lipoxygenase-activating protein OS=Homo sapiens GN=ALOX5AP PE=1 SV=2
sp|P20338|RAB4A_HUMAN	sp|P20338|RAB4A_HUMAN	>sp|P20338|RAB4A_HUMAN Ras-related protein Rab-4A OS=Homo sapiens GN=RAB4A PE=1 SV=3
sp|P20340|RAB6A_HUMAN	sp|P20340|RAB6A_HUMAN	>sp|P20340|RAB6A_HUMAN Ras-related protein Rab-6A OS=Homo sapiens GN=RAB6A PE=1 SV=3
sp|P20618|PSB1_HUMAN	sp|P20618|PSB1_HUMAN	>sp|P20618|PSB1_HUMAN Proteasome subunit beta type-1 OS=Homo sapiens GN=PSMB1 PE=1 SV=2
sp|P20645|MPRD_HUMAN	sp|P20645|MPRD_HUMAN	>sp|P20645|MPRD_HUMAN Cation-dependent mannose-6-phosphate receptor OS=Homo sapiens GN=M6PR PE=1 SV=1
sp|P20674|COX5A_HUMAN	sp|P20674|COX5A_HUMAN	>sp|P20674|COX5A_HUMAN Cytochrome c oxidase subunit 5A, mitochondrial OS=Homo sapiens GN=COX5A PE=1 SV=2
sp|P20700|LMNB1_HUMAN	sp|P20700|LMNB1_HUMAN	>sp|P20700|LMNB1_HUMAN Lamin-B1 OS=Homo sapiens GN=LMNB1 PE=1 SV=2
sp|P20810|ICAL_HUMAN	sp|P20810|ICAL_HUMAN	>sp|P20810|ICAL_HUMAN Calpastatin OS=Homo sapiens GN=CAST PE=1 SV=4
sp|P20933|ASPG_HUMAN	sp|P20933|ASPG_HUMAN	>sp|P20933|ASPG_HUMAN N(4)-(beta-N-acetylglucosaminyl)-L-asparaginase OS=Homo sapiens GN=AGA PE=1 SV=2
sp|P21281|VATB2_HUMAN;sp|P15313|VATB1_HUMAN	sp|P21281|VATB2_HUMAN	>sp|P21281|VATB2_HUMAN V-type proton ATPase subunit B, brain isoform OS=Homo sapiens GN=ATP6V1B2 PE=1 SV=3
sp|P21291|CSRP1_HUMAN	sp|P21291|CSRP1_HUMAN	>sp|P21291|CSRP1_HUMAN Cysteine and glycine-rich protein 1 OS=Homo sapiens GN=CSRP1 PE=1 SV=3
sp|P21333|FLNA_HUMAN	sp|P21333|FLNA_HUMAN	>sp|P21333|FLNA_HUMAN Filamin-A OS=Homo sapiens GN=FLNA PE=1 SV=4
sp|P21399|ACOC_HUMAN	sp|P21399|ACOC_HUMAN	>sp|P21399|ACOC_HUMAN Cytoplasmic aconitate hydratase OS=Homo sapiens GN=ACO1 PE=1 SV=3
sp|P21462|FPR1_HUMAN	sp|P21462|FPR1_HUMAN	>sp|P21462|FPR1_HUMAN fMet-Leu-Phe receptor OS=Homo sapiens GN=FPR1 PE=1 SV=3
sp|P21730|C5AR1_HUMAN	sp|P21730|C5AR1_HUMAN	>sp|P21730|C5AR1_HUMAN C5a anaphylatoxin chemotactic receptor 1 OS=Homo sapiens GN=C5AR1 PE=1 SV=2
sp|P21796|VDAC1_HUMAN	sp|P21796|VDAC1_HUMAN	>sp|P21796|VDAC1_HUMAN Voltage-dependent anion-selective channel protein 1 OS=Homo sapiens GN=VDAC1 PE=1 SV=2
sp|P21926|CD9_HUMAN	sp|P21926|CD9_HUMAN	>sp|P21926|CD9_HUMAN CD9 antigen OS=Homo sapiens GN=CD9 PE=1 SV=4
sp|P21980|TGM2_HUMAN	sp|P21980|TGM2_HUMAN	>sp|P21980|TGM2_HUMAN Protein-glutamine gamma-glutamyltransferase 2 OS=Homo sapiens GN=TGM2 PE=1 SV=2
sp|P22059|OSBP1_HUMAN	sp|P22059|OSBP1_HUMAN	>sp|P22059|OSBP1_HUMAN Oxysterol-binding protein 1 OS=Homo sapiens GN=OSBP PE=1 SV=1
sp|P22061|PIMT_HUMAN	sp|P22061|PIMT_HUMAN	>sp|P22061|PIMT_HUMAN Protein-L-isoaspartate(D-aspartate) O-methyltransferase OS=Homo sapiens GN=PCMT1 PE=1 SV=4
sp|P62701|RS4X_HUMAN;sp|P22090|RS4Y1_HUMAN;sp|Q8TD47|RS4Y2_HUMAN	sp|P62701|RS4X_HUMAN;sp|P22090|RS4Y1_HUMAN;sp|Q8TD47|RS4Y2_HUMAN	>sp|P62701|RS4X_HUMAN 40S ribosomal protein S4, X isoform OS=Homo sapiens GN=RPS4X PE=1 SV=2;>sp|P22090|RS4Y1_HUMAN 40S ribosomal protein S4, Y isoform 1 OS=Homo sapiens GN=RPS4Y1 PE=1 SV=2;>sp|Q8TD47|RS4Y2_HUMAN 40S ribosomal protein S4, Y isoform 2 OS=Ho
sp|P22102|PUR2_HUMAN	sp|P22102|PUR2_HUMAN	>sp|P22102|PUR2_HUMAN Trifunctional purine biosynthetic protein adenosine-3 OS=Homo sapiens GN=GART PE=1 SV=1
sp|P22234|PUR6_HUMAN	sp|P22234|PUR6_HUMAN	>sp|P22234|PUR6_HUMAN Multifunctional protein ADE2 OS=Homo sapiens GN=PAICS PE=1 SV=3
sp|P22314|UBA1_HUMAN	sp|P22314|UBA1_HUMAN	>sp|P22314|UBA1_HUMAN Ubiquitin-like modifier-activating enzyme 1 OS=Homo sapiens GN=UBA1 PE=1 SV=3
sp|P22392|NDKB_HUMAN;sp|O60361|NDK8_HUMAN	sp|P22392|NDKB_HUMAN;sp|O60361|NDK8_HUMAN	>sp|P22392|NDKB_HUMAN Nucleoside diphosphate kinase B OS=Homo sapiens GN=NME2 PE=1 SV=1;>sp|O60361|NDK8_HUMAN Putative nucleoside diphosphate kinase OS=Homo sapiens GN=NME2P1 PE=5 SV=1
sp|P22626|ROA2_HUMAN	sp|P22626|ROA2_HUMAN	>sp|P22626|ROA2_HUMAN Heterogeneous nuclear ribonucleoproteins A2/B1 OS=Homo sapiens GN=HNRNPA2B1 PE=1 SV=2
sp|P22694|KAPCB_HUMAN	sp|P22694|KAPCB_HUMAN	>sp|P22694|KAPCB_HUMAN cAMP-dependent protein kinase catalytic subunit beta OS=Homo sapiens GN=PRKACB PE=1 SV=2
sp|P22695|QCR2_HUMAN	sp|P22695|QCR2_HUMAN	>sp|P22695|QCR2_HUMAN Cytochrome b-c1 complex subunit 2, mitochondrial OS=Homo sapiens GN=UQCRC2 PE=1 SV=3
sp|P22894|MMP8_HUMAN	sp|P22894|MMP8_HUMAN	>sp|P22894|MMP8_HUMAN Neutrophil collagenase OS=Homo sapiens GN=MMP8 PE=1 SV=1
sp|P23142|FBLN1_HUMAN;CON__ENSEMBL:ENSBTAP00000016046	sp|P23142|FBLN1_HUMAN	>sp|P23142|FBLN1_HUMAN Fibulin-1 OS=Homo sapiens GN=FBLN1 PE=1 SV=4
sp|P23219|PGH1_HUMAN;sp|P35354|PGH2_HUMAN	sp|P23219|PGH1_HUMAN	>sp|P23219|PGH1_HUMAN Prostaglandin G/H synthase 1 OS=Homo sapiens GN=PTGS1 PE=1 SV=2
sp|P23229|ITA6_HUMAN	sp|P23229|ITA6_HUMAN	>sp|P23229|ITA6_HUMAN Integrin alpha-6 OS=Homo sapiens GN=ITGA6 PE=1 SV=5
sp|P23246|SFPQ_HUMAN	sp|P23246|SFPQ_HUMAN	>sp|P23246|SFPQ_HUMAN Splicing factor, proline- and glutamine-rich OS=Homo sapiens GN=SFPQ PE=1 SV=2
sp|Q9NRH3|TBG2_HUMAN;sp|P23258|TBG1_HUMAN	sp|Q9NRH3|TBG2_HUMAN;sp|P23258|TBG1_HUMAN	>sp|Q9NRH3|TBG2_HUMAN Tubulin gamma-2 chain OS=Homo sapiens GN=TUBG2 PE=1 SV=1;>sp|P23258|TBG1_HUMAN Tubulin gamma-1 chain OS=Homo sapiens GN=TUBG1 PE=1 SV=2
sp|P23284|PPIB_HUMAN	sp|P23284|PPIB_HUMAN	>sp|P23284|PPIB_HUMAN Peptidyl-prolyl cis-trans isomerase B OS=Homo sapiens GN=PPIB PE=1 SV=2
sp|P23368|MAOM_HUMAN	sp|P23368|MAOM_HUMAN	>sp|P23368|MAOM_HUMAN NAD-dependent malic enzyme, mitochondrial OS=Homo sapiens GN=ME2 PE=1 SV=1
sp|P23381|SYWC_HUMAN	sp|P23381|SYWC_HUMAN	>sp|P23381|SYWC_HUMAN Tryptophan--tRNA ligase, cytoplasmic OS=Homo sapiens GN=WARS PE=1 SV=2
sp|P23396|RS3_HUMAN	sp|P23396|RS3_HUMAN	>sp|P23396|RS3_HUMAN 40S ribosomal protein S3 OS=Homo sapiens GN=RPS3 PE=1 SV=2
sp|P23497|SP100_HUMAN	sp|P23497|SP100_HUMAN	>sp|P23497|SP100_HUMAN Nuclear autoantigen Sp-100 OS=Homo sapiens GN=SP100 PE=1 SV=3
sp|P23526|SAHH_HUMAN	sp|P23526|SAHH_HUMAN	>sp|P23526|SAHH_HUMAN Adenosylhomocysteinase OS=Homo sapiens GN=AHCY PE=1 SV=4
sp|P23528|COF1_HUMAN;sp|Q9Y281|COF2_HUMAN	sp|P23528|COF1_HUMAN	>sp|P23528|COF1_HUMAN Cofilin-1 OS=Homo sapiens GN=CFL1 PE=1 SV=3
sp|P23588|IF4B_HUMAN	sp|P23588|IF4B_HUMAN	>sp|P23588|IF4B_HUMAN Eukaryotic translation initiation factor 4B OS=Homo sapiens GN=EIF4B PE=1 SV=2
sp|P23610|F8I2_HUMAN	sp|P23610|F8I2_HUMAN	>sp|P23610|F8I2_HUMAN Factor VIII intron 22 protein OS=Homo sapiens GN=F8A1 PE=1 SV=2
sp|P23919|KTHY_HUMAN	sp|P23919|KTHY_HUMAN	>sp|P23919|KTHY_HUMAN Thymidylate kinase OS=Homo sapiens GN=DTYMK PE=1 SV=4
sp|P24158|PRTN3_HUMAN	sp|P24158|PRTN3_HUMAN	>sp|P24158|PRTN3_HUMAN Myeloblastin OS=Homo sapiens GN=PRTN3 PE=1 SV=3
sp|P24534|EF1B_HUMAN	sp|P24534|EF1B_HUMAN	>sp|P24534|EF1B_HUMAN Elongation factor 1-beta OS=Homo sapiens GN=EEF1B2 PE=1 SV=3
sp|P24557|THAS_HUMAN	sp|P24557|THAS_HUMAN	>sp|P24557|THAS_HUMAN Thromboxane-A synthase OS=Homo sapiens GN=TBXAS1 PE=1 SV=3
sp|P24666|PPAC_HUMAN	sp|P24666|PPAC_HUMAN	>sp|P24666|PPAC_HUMAN Low molecular weight phosphotyrosine protein phosphatase OS=Homo sapiens GN=ACP1 PE=1 SV=3
sp|P24844|MYL9_HUMAN	sp|P24844|MYL9_HUMAN	>sp|P24844|MYL9_HUMAN Myosin regulatory light polypeptide 9 OS=Homo sapiens GN=MYL9 PE=1 SV=4
sp|P25311|ZA2G_HUMAN	sp|P25311|ZA2G_HUMAN	>sp|P25311|ZA2G_HUMAN Zinc-alpha-2-glycoprotein OS=Homo sapiens GN=AZGP1 PE=1 SV=2
sp|P25325|THTM_HUMAN	sp|P25325|THTM_HUMAN	>sp|P25325|THTM_HUMAN 3-mercaptopyruvate sulfurtransferase OS=Homo sapiens GN=MPST PE=1 SV=3
sp|P25398|RS12_HUMAN	sp|P25398|RS12_HUMAN	>sp|P25398|RS12_HUMAN 40S ribosomal protein S12 OS=Homo sapiens GN=RPS12 PE=1 SV=3
sp|P25686|DNJB2_HUMAN	sp|P25686|DNJB2_HUMAN	>sp|P25686|DNJB2_HUMAN DnaJ homolog subfamily B member 2 OS=Homo sapiens GN=DNAJB2 PE=1 SV=3
sp|P25705|ATPA_HUMAN	sp|P25705|ATPA_HUMAN	>sp|P25705|ATPA_HUMAN ATP synthase subunit alpha, mitochondrial OS=Homo sapiens GN=ATP5A1 PE=1 SV=1
sp|P25774|CATS_HUMAN	sp|P25774|CATS_HUMAN	>sp|P25774|CATS_HUMAN Cathepsin S OS=Homo sapiens GN=CTSS PE=1 SV=3
sp|P25786|PSA1_HUMAN	sp|P25786|PSA1_HUMAN	>sp|P25786|PSA1_HUMAN Proteasome subunit alpha type-1 OS=Homo sapiens GN=PSMA1 PE=1 SV=1
sp|P25787|PSA2_HUMAN	sp|P25787|PSA2_HUMAN	>sp|P25787|PSA2_HUMAN Proteasome subunit alpha type-2 OS=Homo sapiens GN=PSMA2 PE=1 SV=2
sp|P25788|PSA3_HUMAN	sp|P25788|PSA3_HUMAN	>sp|P25788|PSA3_HUMAN Proteasome subunit alpha type-3 OS=Homo sapiens GN=PSMA3 PE=1 SV=2
sp|P25789|PSA4_HUMAN	sp|P25789|PSA4_HUMAN	>sp|P25789|PSA4_HUMAN Proteasome subunit alpha type-4 OS=Homo sapiens GN=PSMA4 PE=1 SV=1
sp|P25815|S100P_HUMAN	sp|P25815|S100P_HUMAN	>sp|P25815|S100P_HUMAN Protein S100-P OS=Homo sapiens GN=S100P PE=1 SV=2
sp|P26022|PTX3_HUMAN	sp|P26022|PTX3_HUMAN	>sp|P26022|PTX3_HUMAN Pentraxin-related protein PTX3 OS=Homo sapiens GN=PTX3 PE=1 SV=3
sp|P26038|MOES_HUMAN	sp|P26038|MOES_HUMAN	>sp|P26038|MOES_HUMAN Moesin OS=Homo sapiens GN=MSN PE=1 SV=3
sp|P26373|RL13_HUMAN	sp|P26373|RL13_HUMAN	>sp|P26373|RL13_HUMAN 60S ribosomal protein L13 OS=Homo sapiens GN=RPL13 PE=1 SV=4
sp|P26440|IVD_HUMAN	sp|P26440|IVD_HUMAN	>sp|P26440|IVD_HUMAN Isovaleryl-CoA dehydrogenase, mitochondrial OS=Homo sapiens GN=IVD PE=1 SV=1
sp|P26447|S10A4_HUMAN	sp|P26447|S10A4_HUMAN	>sp|P26447|S10A4_HUMAN Protein S100-A4 OS=Homo sapiens GN=S100A4 PE=1 SV=1
sp|P26583|HMGB2_HUMAN	sp|P26583|HMGB2_HUMAN	>sp|P26583|HMGB2_HUMAN High mobility group protein B2 OS=Homo sapiens GN=HMGB2 PE=1 SV=2
sp|P26599|PTBP1_HUMAN	sp|P26599|PTBP1_HUMAN	>sp|P26599|PTBP1_HUMAN Polypyrimidine tract-binding protein 1 OS=Homo sapiens GN=PTBP1 PE=1 SV=1
sp|P26639|SYTC_HUMAN;sp|A2RTX5|SYTC2_HUMAN	sp|P26639|SYTC_HUMAN	>sp|P26639|SYTC_HUMAN Threonine--tRNA ligase, cytoplasmic OS=Homo sapiens GN=TARS PE=1 SV=3
sp|P26640|SYVC_HUMAN	sp|P26640|SYVC_HUMAN	>sp|P26640|SYVC_HUMAN Valine--tRNA ligase OS=Homo sapiens GN=VARS PE=1 SV=4
sp|P26641|EF1G_HUMAN	sp|P26641|EF1G_HUMAN	>sp|P26641|EF1G_HUMAN Elongation factor 1-gamma OS=Homo sapiens GN=EEF1G PE=1 SV=3
sp|P26885|FKBP2_HUMAN	sp|P26885|FKBP2_HUMAN	>sp|P26885|FKBP2_HUMAN Peptidyl-prolyl cis-trans isomerase FKBP2 OS=Homo sapiens GN=FKBP2 PE=1 SV=2
sp|P27105|STOM_HUMAN	sp|P27105|STOM_HUMAN	>sp|P27105|STOM_HUMAN Erythrocyte band 7 integral membrane protein OS=Homo sapiens GN=STOM PE=1 SV=3
sp|P27338|AOFB_HUMAN;sp|P21397|AOFA_HUMAN	sp|P27338|AOFB_HUMAN	>sp|P27338|AOFB_HUMAN Amine oxidase [flavin-containing] B OS=Homo sapiens GN=MAOB PE=1 SV=3
sp|P27348|1433T_HUMAN	sp|P27348|1433T_HUMAN	>sp|P27348|1433T_HUMAN 14-3-3 protein theta OS=Homo sapiens GN=YWHAQ PE=1 SV=1
sp|Q96L21|RL10L_HUMAN;sp|P27635|RL10_HUMAN	sp|Q96L21|RL10L_HUMAN;sp|P27635|RL10_HUMAN	>sp|Q96L21|RL10L_HUMAN 60S ribosomal protein L10-like OS=Homo sapiens GN=RPL10L PE=1 SV=3;>sp|P27635|RL10_HUMAN 60S ribosomal protein L10 OS=Homo sapiens GN=RPL10 PE=1 SV=4
sp|P27695|APEX1_HUMAN	sp|P27695|APEX1_HUMAN	>sp|P27695|APEX1_HUMAN DNA-(apurinic or apyrimidinic site) lyase OS=Homo sapiens GN=APEX1 PE=1 SV=2
sp|P27708|PYR1_HUMAN	sp|P27708|PYR1_HUMAN	>sp|P27708|PYR1_HUMAN CAD protein OS=Homo sapiens GN=CAD PE=1 SV=3
sp|P27797|CALR_HUMAN	sp|P27797|CALR_HUMAN	>sp|P27797|CALR_HUMAN Calreticulin OS=Homo sapiens GN=CALR PE=1 SV=1
sp|P27816|MAP4_HUMAN	sp|P27816|MAP4_HUMAN	>sp|P27816|MAP4_HUMAN Microtubule-associated protein 4 OS=Homo sapiens GN=MAP4 PE=1 SV=3
sp|P27824|CALX_HUMAN	sp|P27824|CALX_HUMAN	>sp|P27824|CALX_HUMAN Calnexin OS=Homo sapiens GN=CANX PE=1 SV=2
sp|P28062|PSB8_HUMAN	sp|P28062|PSB8_HUMAN	>sp|P28062|PSB8_HUMAN Proteasome subunit beta type-8 OS=Homo sapiens GN=PSMB8 PE=1 SV=3
sp|P28065|PSB9_HUMAN	sp|P28065|PSB9_HUMAN	>sp|P28065|PSB9_HUMAN Proteasome subunit beta type-9 OS=Homo sapiens GN=PSMB9 PE=1 SV=2
sp|P28066|PSA5_HUMAN	sp|P28066|PSA5_HUMAN	>sp|P28066|PSA5_HUMAN Proteasome subunit alpha type-5 OS=Homo sapiens GN=PSMA5 PE=1 SV=3
sp|P28070|PSB4_HUMAN	sp|P28070|PSB4_HUMAN	>sp|P28070|PSB4_HUMAN Proteasome subunit beta type-4 OS=Homo sapiens GN=PSMB4 PE=1 SV=4
sp|P28072|PSB6_HUMAN	sp|P28072|PSB6_HUMAN	>sp|P28072|PSB6_HUMAN Proteasome subunit beta type-6 OS=Homo sapiens GN=PSMB6 PE=1 SV=4
sp|P28074|PSB5_HUMAN	sp|P28074|PSB5_HUMAN	>sp|P28074|PSB5_HUMAN Proteasome subunit beta type-5 OS=Homo sapiens GN=PSMB5 PE=1 SV=3
sp|P28289|TMOD1_HUMAN;sp|Q9NZQ9|TMOD4_HUMAN	sp|P28289|TMOD1_HUMAN	>sp|P28289|TMOD1_HUMAN Tropomodulin-1 OS=Homo sapiens GN=TMOD1 PE=1 SV=1
sp|P28482|MK01_HUMAN	sp|P28482|MK01_HUMAN	>sp|P28482|MK01_HUMAN Mitogen-activated protein kinase 1 OS=Homo sapiens GN=MAPK1 PE=1 SV=3
sp|P28676|GRAN_HUMAN	sp|P28676|GRAN_HUMAN	>sp|P28676|GRAN_HUMAN Grancalcin OS=Homo sapiens GN=GCA PE=1 SV=2
sp|P28799|GRN_HUMAN	sp|P28799|GRN_HUMAN	>sp|P28799|GRN_HUMAN Granulins OS=Homo sapiens GN=GRN PE=1 SV=2
sp|P28838|AMPL_HUMAN	sp|P28838|AMPL_HUMAN	>sp|P28838|AMPL_HUMAN Cytosol aminopeptidase OS=Homo sapiens GN=LAP3 PE=1 SV=3
sp|P29144|TPP2_HUMAN	sp|P29144|TPP2_HUMAN	>sp|P29144|TPP2_HUMAN Tripeptidyl-peptidase 2 OS=Homo sapiens GN=TPP2 PE=1 SV=4
sp|P29218|IMPA1_HUMAN	sp|P29218|IMPA1_HUMAN	>sp|P29218|IMPA1_HUMAN Inositol monophosphatase 1 OS=Homo sapiens GN=IMPA1 PE=1 SV=1
sp|P29350|PTN6_HUMAN	sp|P29350|PTN6_HUMAN	>sp|P29350|PTN6_HUMAN Tyrosine-protein phosphatase non-receptor type 6 OS=Homo sapiens GN=PTPN6 PE=1 SV=1
sp|P29401|TKT_HUMAN	sp|P29401|TKT_HUMAN	>sp|P29401|TKT_HUMAN Transketolase OS=Homo sapiens GN=TKT PE=1 SV=3
sp|P29692|EF1D_HUMAN	sp|P29692|EF1D_HUMAN	>sp|P29692|EF1D_HUMAN Elongation factor 1-delta OS=Homo sapiens GN=EEF1D PE=1 SV=5
sp|P29966|MARCS_HUMAN	sp|P29966|MARCS_HUMAN	>sp|P29966|MARCS_HUMAN Myristoylated alanine-rich C-kinase substrate OS=Homo sapiens GN=MARCKS PE=1 SV=4
sp|P30040|ERP29_HUMAN	sp|P30040|ERP29_HUMAN	>sp|P30040|ERP29_HUMAN Endoplasmic reticulum resident protein 29 OS=Homo sapiens GN=ERP29 PE=1 SV=4
sp|P30041|PRDX6_HUMAN	sp|P30041|PRDX6_HUMAN	>sp|P30041|PRDX6_HUMAN Peroxiredoxin-6 OS=Homo sapiens GN=PRDX6 PE=1 SV=3
sp|P30043|BLVRB_HUMAN	sp|P30043|BLVRB_HUMAN	>sp|P30043|BLVRB_HUMAN Flavin reductase (NADPH) OS=Homo sapiens GN=BLVRB PE=1 SV=3
sp|P30044|PRDX5_HUMAN	sp|P30044|PRDX5_HUMAN	>sp|P30044|PRDX5_HUMAN Peroxiredoxin-5, mitochondrial OS=Homo sapiens GN=PRDX5 PE=1 SV=4
sp|P30046|DOPD_HUMAN;sp|A6NHG4|DDTL_HUMAN	sp|P30046|DOPD_HUMAN;sp|A6NHG4|DDTL_HUMAN	>sp|P30046|DOPD_HUMAN D-dopachrome decarboxylase OS=Homo sapiens GN=DDT PE=1 SV=3;>sp|A6NHG4|DDTL_HUMAN D-dopachrome decarboxylase-like protein OS=Homo sapiens GN=DDTL PE=2 SV=1
sp|P30048|PRDX3_HUMAN	sp|P30048|PRDX3_HUMAN	>sp|P30048|PRDX3_HUMAN Thioredoxin-dependent peroxide reductase, mitochondrial OS=Homo sapiens GN=PRDX3 PE=1 SV=3
sp|P30049|ATPD_HUMAN	sp|P30049|ATPD_HUMAN	>sp|P30049|ATPD_HUMAN ATP synthase subunit delta, mitochondrial OS=Homo sapiens GN=ATP5D PE=1 SV=2
sp|P30050|RL12_HUMAN	sp|P30050|RL12_HUMAN	>sp|P30050|RL12_HUMAN 60S ribosomal protein L12 OS=Homo sapiens GN=RPL12 PE=1 SV=1
sp|P30085|KCY_HUMAN	sp|P30085|KCY_HUMAN	>sp|P30085|KCY_HUMAN UMP-CMP kinase OS=Homo sapiens GN=CMPK1 PE=1 SV=3
sp|P30086|PEBP1_HUMAN	sp|P30086|PEBP1_HUMAN	>sp|P30086|PEBP1_HUMAN Phosphatidylethanolamine-binding protein 1 OS=Homo sapiens GN=PEBP1 PE=1 SV=3
sp|P30101|PDIA3_HUMAN	sp|P30101|PDIA3_HUMAN	>sp|P30101|PDIA3_HUMAN Protein disulfide-isomerase A3 OS=Homo sapiens GN=PDIA3 PE=1 SV=4
sp|P30153|2AAA_HUMAN;sp|P30154|2AAB_HUMAN	sp|P30153|2AAA_HUMAN	>sp|P30153|2AAA_HUMAN Serine/threonine-protein phosphatase 2A 65 kDa regulatory subunit A alpha isoform OS=Homo sapiens GN=PPP2R1A PE=1 SV=4
sp|P30461|1B13_HUMAN	sp|P30461|1B13_HUMAN	>sp|P30461|1B13_HUMAN HLA class I histocompatibility antigen, B-13 alpha chain OS=Homo sapiens GN=HLA-B PE=1 SV=1
sp|P30464|1B15_HUMAN;sp|P30484|1B46_HUMAN	sp|P30464|1B15_HUMAN;sp|P30484|1B46_HUMAN	>sp|P30464|1B15_HUMAN HLA class I histocompatibility antigen, B-15 alpha chain OS=Homo sapiens GN=HLA-B PE=1 SV=2;>sp|P30484|1B46_HUMAN HLA class I histocompatibility antigen, B-46 alpha chain OS=Homo sapiens GN=HLA-B PE=1 SV=1
sp|Q95365|1B38_HUMAN;sp|Q29836|1B67_HUMAN;sp|P30475|1B39_HUMAN	sp|Q95365|1B38_HUMAN;sp|Q29836|1B67_HUMAN;sp|P30475|1B39_HUMAN	>sp|Q95365|1B38_HUMAN HLA class I histocompatibility antigen, B-38 alpha chain OS=Homo sapiens GN=HLA-B PE=1 SV=1;>sp|Q29836|1B67_HUMAN HLA class I histocompatibility antigen, B-67 alpha chain OS=Homo sapiens GN=HLA-B PE=1 SV=1;>sp|P30475|1B39_HUMAN HLA cl
sp|P30481|1B44_HUMAN;sp|P30483|1B45_HUMAN	sp|P30481|1B44_HUMAN;sp|P30483|1B45_HUMAN	>sp|P30481|1B44_HUMAN HLA class I histocompatibility antigen, B-44 alpha chain OS=Homo sapiens GN=HLA-B PE=1 SV=1;>sp|P30483|1B45_HUMAN HLA class I histocompatibility antigen, B-45 alpha chain OS=Homo sapiens GN=HLA-B PE=1 SV=1
sp|P30486|1B48_HUMAN;sp|Q31610|1B81_HUMAN	sp|P30486|1B48_HUMAN;sp|Q31610|1B81_HUMAN	>sp|P30486|1B48_HUMAN HLA class I histocompatibility antigen, B-48 alpha chain OS=Homo sapiens GN=HLA-B PE=1 SV=1;>sp|Q31610|1B81_HUMAN HLA class I histocompatibility antigen, B-81 alpha chain OS=Homo sapiens GN=HLA-B PE=1 SV=1
sp|P30492|1B54_HUMAN	sp|P30492|1B54_HUMAN	>sp|P30492|1B54_HUMAN HLA class I histocompatibility antigen, B-54 alpha chain OS=Homo sapiens GN=HLA-B PE=1 SV=1
sp|P30520|PURA2_HUMAN;sp|Q8N142|PURA1_HUMAN	sp|P30520|PURA2_HUMAN	>sp|P30520|PURA2_HUMAN Adenylosuccinate synthetase isozyme 2 OS=Homo sapiens GN=ADSS PE=1 SV=3
sp|P30566|PUR8_HUMAN	sp|P30566|PUR8_HUMAN	>sp|P30566|PUR8_HUMAN Adenylosuccinate lyase OS=Homo sapiens GN=ADSL PE=1 SV=2
sp|P30613|KPYR_HUMAN	sp|P30613|KPYR_HUMAN	>sp|P30613|KPYR_HUMAN Pyruvate kinase PKLR OS=Homo sapiens GN=PKLR PE=1 SV=2
sp|P30626|SORCN_HUMAN	sp|P30626|SORCN_HUMAN	>sp|P30626|SORCN_HUMAN Sorcin OS=Homo sapiens GN=SRI PE=1 SV=1
sp|P30711|GSTT1_HUMAN	sp|P30711|GSTT1_HUMAN	>sp|P30711|GSTT1_HUMAN Glutathione S-transferase theta-1 OS=Homo sapiens GN=GSTT1 PE=1 SV=4
sp|P30740|ILEU_HUMAN;sp|O75830|SPI2_HUMAN	sp|P30740|ILEU_HUMAN	>sp|P30740|ILEU_HUMAN Leukocyte elastase inhibitor OS=Homo sapiens GN=SERPINB1 PE=1 SV=1
sp|P31040|SDHA_HUMAN	sp|P31040|SDHA_HUMAN	>sp|P31040|SDHA_HUMAN Succinate dehydrogenase [ubiquinone] flavoprotein subunit, mitochondrial OS=Homo sapiens GN=SDHA PE=1 SV=2
sp|P31146|COR1A_HUMAN	sp|P31146|COR1A_HUMAN	>sp|P31146|COR1A_HUMAN Coronin-1A OS=Homo sapiens GN=CORO1A PE=1 SV=4
sp|P31150|GDIA_HUMAN	sp|P31150|GDIA_HUMAN	>sp|P31150|GDIA_HUMAN Rab GDP dissociation inhibitor alpha OS=Homo sapiens GN=GDI1 PE=1 SV=2
sp|P31153|METK2_HUMAN	sp|P31153|METK2_HUMAN	>sp|P31153|METK2_HUMAN S-adenosylmethionine synthase isoform type-2 OS=Homo sapiens GN=MAT2A PE=1 SV=1
sp|P31323|KAP3_HUMAN	sp|P31323|KAP3_HUMAN	>sp|P31323|KAP3_HUMAN cAMP-dependent protein kinase type II-beta regulatory subunit OS=Homo sapiens GN=PRKAR2B PE=1 SV=3
sp|P31939|PUR9_HUMAN	sp|P31939|PUR9_HUMAN	>sp|P31939|PUR9_HUMAN Bifunctional purine biosynthesis protein PURH OS=Homo sapiens GN=ATIC PE=1 SV=3
sp|P31943|HNRH1_HUMAN;sp|P55795|HNRH2_HUMAN	sp|P31943|HNRH1_HUMAN;sp|P55795|HNRH2_HUMAN	>sp|P31943|HNRH1_HUMAN Heterogeneous nuclear ribonucleoprotein H OS=Homo sapiens GN=HNRNPH1 PE=1 SV=4;>sp|P55795|HNRH2_HUMAN Heterogeneous nuclear ribonucleoprotein H2 OS=Homo sapiens GN=HNRNPH2 PE=1 SV=1
sp|P31946|1433B_HUMAN	sp|P31946|1433B_HUMAN	>sp|P31946|1433B_HUMAN 14-3-3 protein beta/alpha OS=Homo sapiens GN=YWHAB PE=1 SV=3
sp|P31948|STIP1_HUMAN	sp|P31948|STIP1_HUMAN	>sp|P31948|STIP1_HUMAN Stress-induced-phosphoprotein 1 OS=Homo sapiens GN=STIP1 PE=1 SV=1
sp|P31949|S10AB_HUMAN	sp|P31949|S10AB_HUMAN	>sp|P31949|S10AB_HUMAN Protein S100-A11 OS=Homo sapiens GN=S100A11 PE=1 SV=2
sp|P31997|CEAM8_HUMAN	sp|P31997|CEAM8_HUMAN	>sp|P31997|CEAM8_HUMAN Carcinoembryonic antigen-related cell adhesion molecule 8 OS=Homo sapiens GN=CEACAM8 PE=1 SV=2
sp|P32119|PRDX2_HUMAN	sp|P32119|PRDX2_HUMAN	>sp|P32119|PRDX2_HUMAN Peroxiredoxin-2 OS=Homo sapiens GN=PRDX2 PE=1 SV=5
sp|P32942|ICAM3_HUMAN	sp|P32942|ICAM3_HUMAN	>sp|P32942|ICAM3_HUMAN Intercellular adhesion molecule 3 OS=Homo sapiens GN=ICAM3 PE=1 SV=2
sp|P33176|KINH_HUMAN	sp|P33176|KINH_HUMAN	>sp|P33176|KINH_HUMAN Kinesin-1 heavy chain OS=Homo sapiens GN=KIF5B PE=1 SV=1
sp|P33241|LSP1_HUMAN	sp|P33241|LSP1_HUMAN	>sp|P33241|LSP1_HUMAN Lymphocyte-specific protein 1 OS=Homo sapiens GN=LSP1 PE=1 SV=1
sp|P34810|CD68_HUMAN	sp|P34810|CD68_HUMAN	>sp|P34810|CD68_HUMAN Macrosialin OS=Homo sapiens GN=CD68 PE=1 SV=2
sp|P34932|HSP74_HUMAN	sp|P34932|HSP74_HUMAN	>sp|P34932|HSP74_HUMAN Heat shock 70 kDa protein 4 OS=Homo sapiens GN=HSPA4 PE=1 SV=4
sp|P35232|PHB_HUMAN	sp|P35232|PHB_HUMAN	>sp|P35232|PHB_HUMAN Prohibitin OS=Homo sapiens GN=PHB PE=1 SV=1
sp|P35237|SPB6_HUMAN	sp|P35237|SPB6_HUMAN	>sp|P35237|SPB6_HUMAN Serpin B6 OS=Homo sapiens GN=SERPINB6 PE=1 SV=3
sp|P35268|RL22_HUMAN	sp|P35268|RL22_HUMAN	>sp|P35268|RL22_HUMAN 60S ribosomal protein L22 OS=Homo sapiens GN=RPL22 PE=1 SV=2
sp|P35573|GDE_HUMAN	sp|P35573|GDE_HUMAN	>sp|P35573|GDE_HUMAN Glycogen debranching enzyme OS=Homo sapiens GN=AGL PE=1 SV=3
sp|P35579|MYH9_HUMAN;sp|P35749|MYH11_HUMAN;REV__sp|Q9UKV3|ACINU_HUMAN	sp|P35579|MYH9_HUMAN	>sp|P35579|MYH9_HUMAN Myosin-9 OS=Homo sapiens GN=MYH9 PE=1 SV=4
sp|P35611|ADDA_HUMAN	sp|P35611|ADDA_HUMAN	>sp|P35611|ADDA_HUMAN Alpha-adducin OS=Homo sapiens GN=ADD1 PE=1 SV=2
sp|P35612|ADDB_HUMAN	sp|P35612|ADDB_HUMAN	>sp|P35612|ADDB_HUMAN Beta-adducin OS=Homo sapiens GN=ADD2 PE=1 SV=3
sp|P35613|BASI_HUMAN	sp|P35613|BASI_HUMAN	>sp|P35613|BASI_HUMAN Basigin OS=Homo sapiens GN=BSG PE=1 SV=2
sp|P35754|GLRX1_HUMAN	sp|P35754|GLRX1_HUMAN	>sp|P35754|GLRX1_HUMAN Glutaredoxin-1 OS=Homo sapiens GN=GLRX PE=1 SV=2
sp|P35813|PPM1A_HUMAN	sp|P35813|PPM1A_HUMAN	>sp|P35813|PPM1A_HUMAN Protein phosphatase 1A OS=Homo sapiens GN=PPM1A PE=1 SV=1
sp|P35858|ALS_HUMAN	sp|P35858|ALS_HUMAN	>sp|P35858|ALS_HUMAN Insulin-like growth factor-binding protein complex acid labile subunit OS=Homo sapiens GN=IGFALS PE=1 SV=1
sp|P36222|CH3L1_HUMAN	sp|P36222|CH3L1_HUMAN	>sp|P36222|CH3L1_HUMAN Chitinase-3-like protein 1 OS=Homo sapiens GN=CHI3L1 PE=1 SV=2
sp|P36542|ATPG_HUMAN	sp|P36542|ATPG_HUMAN	>sp|P36542|ATPG_HUMAN ATP synthase subunit gamma, mitochondrial OS=Homo sapiens GN=ATP5C1 PE=1 SV=1
sp|P36543|VATE1_HUMAN	sp|P36543|VATE1_HUMAN	>sp|P36543|VATE1_HUMAN V-type proton ATPase subunit E 1 OS=Homo sapiens GN=ATP6V1E1 PE=1 SV=1
sp|P36578|RL4_HUMAN	sp|P36578|RL4_HUMAN	>sp|P36578|RL4_HUMAN 60S ribosomal protein L4 OS=Homo sapiens GN=RPL4 PE=1 SV=5
sp|P36871|PGM1_HUMAN	sp|P36871|PGM1_HUMAN	>sp|P36871|PGM1_HUMAN Phosphoglucomutase-1 OS=Homo sapiens GN=PGM1 PE=1 SV=3
sp|P36873|PP1G_HUMAN	sp|P36873|PP1G_HUMAN	>sp|P36873|PP1G_HUMAN Serine/threonine-protein phosphatase PP1-gamma catalytic subunit OS=Homo sapiens GN=PPP1CC PE=1 SV=1
sp|P36957|ODO2_HUMAN	sp|P36957|ODO2_HUMAN	>sp|P36957|ODO2_HUMAN Dihydrolipoyllysine-residue succinyltransferase component of 2-oxoglutarate dehydrogenase complex, mitochondrial OS=Homo sapiens GN=DLST PE=1 SV=4
sp|P36959|GMPR1_HUMAN	sp|P36959|GMPR1_HUMAN	>sp|P36959|GMPR1_HUMAN GMP reductase 1 OS=Homo sapiens GN=GMPR PE=1 SV=1
sp|P37235|HPCL1_HUMAN;sp|P84074|HPCA_HUMAN;sp|P61601|NCALD_HUMAN	sp|P37235|HPCL1_HUMAN;sp|P84074|HPCA_HUMAN;sp|P61601|NCALD_HUMAN	>sp|P37235|HPCL1_HUMAN Hippocalcin-like protein 1 OS=Homo sapiens GN=HPCAL1 PE=1 SV=3;>sp|P84074|HPCA_HUMAN Neuron-specific calcium-binding protein hippocalcin OS=Homo sapiens GN=HPCA PE=1 SV=2;>sp|P61601|NCALD_HUMAN Neurocalcin-delta OS=Homo sapiens GN=NC
sp|P37802|TAGL2_HUMAN	sp|P37802|TAGL2_HUMAN	>sp|P37802|TAGL2_HUMAN Transgelin-2 OS=Homo sapiens GN=TAGLN2 PE=1 SV=3
sp|P37837|TALDO_HUMAN	sp|P37837|TALDO_HUMAN	>sp|P37837|TALDO_HUMAN Transaldolase OS=Homo sapiens GN=TALDO1 PE=1 SV=2
sp|P37840|SYUA_HUMAN	sp|P37840|SYUA_HUMAN	>sp|P37840|SYUA_HUMAN Alpha-synuclein OS=Homo sapiens GN=SNCA PE=1 SV=1
sp|P38117|ETFB_HUMAN	sp|P38117|ETFB_HUMAN	>sp|P38117|ETFB_HUMAN Electron transfer flavoprotein subunit beta OS=Homo sapiens GN=ETFB PE=1 SV=3
sp|P38606|VATA_HUMAN	sp|P38606|VATA_HUMAN	>sp|P38606|VATA_HUMAN V-type proton ATPase catalytic subunit A OS=Homo sapiens GN=ATP6V1A PE=1 SV=2
sp|P38646|GRP75_HUMAN	sp|P38646|GRP75_HUMAN	>sp|P38646|GRP75_HUMAN Stress-70 protein, mitochondrial OS=Homo sapiens GN=HSPA9 PE=1 SV=2
sp|P39019|RS19_HUMAN	sp|P39019|RS19_HUMAN	>sp|P39019|RS19_HUMAN 40S ribosomal protein S19 OS=Homo sapiens GN=RPS19 PE=1 SV=2
sp|P39656|OST48_HUMAN	sp|P39656|OST48_HUMAN	>sp|P39656|OST48_HUMAN Dolichyl-diphosphooligosaccharide--protein glycosyltransferase 48 kDa subunit OS=Homo sapiens GN=DDOST PE=1 SV=4
sp|P39687|AN32A_HUMAN;sp|O43423|AN32C_HUMAN;sp|Q92688|AN32B_HUMAN	sp|P39687|AN32A_HUMAN	>sp|P39687|AN32A_HUMAN Acidic leucine-rich nuclear phosphoprotein 32 family member A OS=Homo sapiens GN=ANP32A PE=1 SV=1
sp|P40121|CAPG_HUMAN	sp|P40121|CAPG_HUMAN	>sp|P40121|CAPG_HUMAN Macrophage-capping protein OS=Homo sapiens GN=CAPG PE=1 SV=2
sp|P40197|GPV_HUMAN	sp|P40197|GPV_HUMAN	>sp|P40197|GPV_HUMAN Platelet glycoprotein V OS=Homo sapiens GN=GP5 PE=1 SV=1
sp|P40199|CEAM6_HUMAN	sp|P40199|CEAM6_HUMAN	>sp|P40199|CEAM6_HUMAN Carcinoembryonic antigen-related cell adhesion molecule 6 OS=Homo sapiens GN=CEACAM6 PE=1 SV=3
sp|P40227|TCPZ_HUMAN	sp|P40227|TCPZ_HUMAN	>sp|P40227|TCPZ_HUMAN T-complex protein 1 subunit zeta OS=Homo sapiens GN=CCT6A PE=1 SV=3
sp|P40306|PSB10_HUMAN	sp|P40306|PSB10_HUMAN	>sp|P40306|PSB10_HUMAN Proteasome subunit beta type-10 OS=Homo sapiens GN=PSMB10 PE=1 SV=1
sp|P40429|RL13A_HUMAN;sp|Q6NVV1|R13P3_HUMAN	sp|P40429|RL13A_HUMAN;sp|Q6NVV1|R13P3_HUMAN	>sp|P40429|RL13A_HUMAN 60S ribosomal protein L13a OS=Homo sapiens GN=RPL13A PE=1 SV=2;>sp|Q6NVV1|R13P3_HUMAN Putative 60S ribosomal protein L13a protein RPL13AP3 OS=Homo sapiens GN=RPL13AP3 PE=5 SV=1
sp|P40763|STAT3_HUMAN	sp|P40763|STAT3_HUMAN	>sp|P40763|STAT3_HUMAN Signal transducer and activator of transcription 3 OS=Homo sapiens GN=STAT3 PE=1 SV=2
sp|P40855|PEX19_HUMAN	sp|P40855|PEX19_HUMAN	>sp|P40855|PEX19_HUMAN Peroxisomal biogenesis factor 19 OS=Homo sapiens GN=PEX19 PE=1 SV=1
sp|P40925|MDHC_HUMAN	sp|P40925|MDHC_HUMAN	>sp|P40925|MDHC_HUMAN Malate dehydrogenase, cytoplasmic OS=Homo sapiens GN=MDH1 PE=1 SV=4
sp|P40926|MDHM_HUMAN	sp|P40926|MDHM_HUMAN	>sp|P40926|MDHM_HUMAN Malate dehydrogenase, mitochondrial OS=Homo sapiens GN=MDH2 PE=1 SV=3
sp|P40939|ECHA_HUMAN	sp|P40939|ECHA_HUMAN	>sp|P40939|ECHA_HUMAN Trifunctional enzyme subunit alpha, mitochondrial OS=Homo sapiens GN=HADHA PE=1 SV=2
sp|Q2VIR3|IF2GL_HUMAN;sp|P41091|IF2G_HUMAN	sp|Q2VIR3|IF2GL_HUMAN;sp|P41091|IF2G_HUMAN	>sp|Q2VIR3|IF2GL_HUMAN Putative eukaryotic translation initiation factor 2 subunit 3-like protein OS=Homo sapiens GN=EIF2S3L PE=5 SV=2;>sp|P41091|IF2G_HUMAN Eukaryotic translation initiation factor 2 subunit 3 OS=Homo sapiens GN=EIF2S3 PE=1 SV=3
sp|P41218|MNDA_HUMAN	sp|P41218|MNDA_HUMAN	>sp|P41218|MNDA_HUMAN Myeloid cell nuclear differentiation antigen OS=Homo sapiens GN=MNDA PE=1 SV=1
sp|P41226|UBA7_HUMAN	sp|P41226|UBA7_HUMAN	>sp|P41226|UBA7_HUMAN Ubiquitin-like modifier-activating enzyme 7 OS=Homo sapiens GN=UBA7 PE=1 SV=2
sp|P41240|CSK_HUMAN	sp|P41240|CSK_HUMAN	>sp|P41240|CSK_HUMAN Tyrosine-protein kinase CSK OS=Homo sapiens GN=CSK PE=1 SV=1
sp|P41250|SYG_HUMAN	sp|P41250|SYG_HUMAN	>sp|P41250|SYG_HUMAN Glycine--tRNA ligase OS=Homo sapiens GN=GARS PE=1 SV=3
sp|P41439|FOLR3_HUMAN	sp|P41439|FOLR3_HUMAN	>sp|P41439|FOLR3_HUMAN Folate receptor gamma OS=Homo sapiens GN=FOLR3 PE=1 SV=1
sp|P42025|ACTY_HUMAN	sp|P42025|ACTY_HUMAN	>sp|P42025|ACTY_HUMAN Beta-centractin OS=Homo sapiens GN=ACTR1B PE=1 SV=1
sp|P42167|LAP2B_HUMAN;sp|P42166|LAP2A_HUMAN	sp|P42167|LAP2B_HUMAN;sp|P42166|LAP2A_HUMAN	>sp|P42167|LAP2B_HUMAN Lamina-associated polypeptide 2, isoforms beta/gamma OS=Homo sapiens GN=TMPO PE=1 SV=2;>sp|P42166|LAP2A_HUMAN Lamina-associated polypeptide 2, isoform alpha OS=Homo sapiens GN=TMPO PE=1 SV=2
sp|P42224|STAT1_HUMAN	sp|P42224|STAT1_HUMAN	>sp|P42224|STAT1_HUMAN Signal transducer and activator of transcription 1-alpha/beta OS=Homo sapiens GN=STAT1 PE=1 SV=2
sp|P42229|STA5A_HUMAN	sp|P42229|STA5A_HUMAN	>sp|P42229|STA5A_HUMAN Signal transducer and activator of transcription 5A OS=Homo sapiens GN=STAT5A PE=1 SV=1
sp|P42331|RHG25_HUMAN	sp|P42331|RHG25_HUMAN	>sp|P42331|RHG25_HUMAN Rho GTPase-activating protein 25 OS=Homo sapiens GN=ARHGAP25 PE=1 SV=2
sp|P42566|EPS15_HUMAN	sp|P42566|EPS15_HUMAN	>sp|P42566|EPS15_HUMAN Epidermal growth factor receptor substrate 15 OS=Homo sapiens GN=EPS15 PE=1 SV=2
sp|P42574|CASP3_HUMAN	sp|P42574|CASP3_HUMAN	>sp|P42574|CASP3_HUMAN Caspase-3 OS=Homo sapiens GN=CASP3 PE=1 SV=2
sp|P42766|RL35_HUMAN	sp|P42766|RL35_HUMAN	>sp|P42766|RL35_HUMAN 60S ribosomal protein L35 OS=Homo sapiens GN=RPL35 PE=1 SV=2
sp|P42768|WASP_HUMAN	sp|P42768|WASP_HUMAN	>sp|P42768|WASP_HUMAN Wiskott-Aldrich syndrome protein OS=Homo sapiens GN=WAS PE=1 SV=4
sp|P42892|ECE1_HUMAN	sp|P42892|ECE1_HUMAN	>sp|P42892|ECE1_HUMAN Endothelin-converting enzyme 1 OS=Homo sapiens GN=ECE1 PE=1 SV=2
sp|P43034|LIS1_HUMAN	sp|P43034|LIS1_HUMAN	>sp|P43034|LIS1_HUMAN Platelet-activating factor acetylhydrolase IB subunit alpha OS=Homo sapiens GN=PAFAH1B1 PE=1 SV=2
sp|P43304|GPDM_HUMAN	sp|P43304|GPDM_HUMAN	>sp|P43304|GPDM_HUMAN Glycerol-3-phosphate dehydrogenase, mitochondrial OS=Homo sapiens GN=GPD2 PE=1 SV=3
sp|P43307|SSRA_HUMAN	sp|P43307|SSRA_HUMAN	>sp|P43307|SSRA_HUMAN Translocon-associated protein subunit alpha OS=Homo sapiens GN=SSR1 PE=1 SV=3
sp|P43405|KSYK_HUMAN	sp|P43405|KSYK_HUMAN	>sp|P43405|KSYK_HUMAN Tyrosine-protein kinase SYK OS=Homo sapiens GN=SYK PE=1 SV=1
sp|P43487|RANG_HUMAN	sp|P43487|RANG_HUMAN	>sp|P43487|RANG_HUMAN Ran-specific GTPase-activating protein OS=Homo sapiens GN=RANBP1 PE=1 SV=1
sp|P43490|NAMPT_HUMAN	sp|P43490|NAMPT_HUMAN	>sp|P43490|NAMPT_HUMAN Nicotinamide phosphoribosyltransferase OS=Homo sapiens GN=NAMPT PE=1 SV=1
sp|P43686|PRS6B_HUMAN	sp|P43686|PRS6B_HUMAN	>sp|P43686|PRS6B_HUMAN 26S protease regulatory subunit 6B OS=Homo sapiens GN=PSMC4 PE=1 SV=2
sp|P45880|VDAC2_HUMAN	sp|P45880|VDAC2_HUMAN	>sp|P45880|VDAC2_HUMAN Voltage-dependent anion-selective channel protein 2 OS=Homo sapiens GN=VDAC2 PE=1 SV=2
sp|P45974|UBP5_HUMAN	sp|P45974|UBP5_HUMAN	>sp|P45974|UBP5_HUMAN Ubiquitin carboxyl-terminal hydrolase 5 OS=Homo sapiens GN=USP5 PE=1 SV=2
sp|P46108|CRK_HUMAN	sp|P46108|CRK_HUMAN	>sp|P46108|CRK_HUMAN Adapter molecule crk OS=Homo sapiens GN=CRK PE=1 SV=2
sp|P46109|CRKL_HUMAN	sp|P46109|CRKL_HUMAN	>sp|P46109|CRKL_HUMAN Crk-like protein OS=Homo sapiens GN=CRKL PE=1 SV=1
sp|P46379|BAG6_HUMAN	sp|P46379|BAG6_HUMAN	>sp|P46379|BAG6_HUMAN Large proline-rich protein BAG6 OS=Homo sapiens GN=BAG6 PE=1 SV=2
sp|P46459|NSF_HUMAN	sp|P46459|NSF_HUMAN	>sp|P46459|NSF_HUMAN Vesicle-fusing ATPase OS=Homo sapiens GN=NSF PE=1 SV=3
sp|P46734|MP2K3_HUMAN	sp|P46734|MP2K3_HUMAN	>sp|P46734|MP2K3_HUMAN Dual specificity mitogen-activated protein kinase kinase 3 OS=Homo sapiens GN=MAP2K3 PE=1 SV=2
sp|P46781|RS9_HUMAN	sp|P46781|RS9_HUMAN	>sp|P46781|RS9_HUMAN 40S ribosomal protein S9 OS=Homo sapiens GN=RPS9 PE=1 SV=3
sp|P46783|RS10_HUMAN;sp|Q9NQ39|RS10L_HUMAN	sp|P46783|RS10_HUMAN;sp|Q9NQ39|RS10L_HUMAN	>sp|P46783|RS10_HUMAN 40S ribosomal protein S10 OS=Homo sapiens GN=RPS10 PE=1 SV=1;>sp|Q9NQ39|RS10L_HUMAN Putative 40S ribosomal protein S10-like OS=Homo sapiens GN=RPS10P5 PE=5 SV=1
sp|P46940|IQGA1_HUMAN	sp|P46940|IQGA1_HUMAN	>sp|P46940|IQGA1_HUMAN Ras GTPase-activating-like protein IQGAP1 OS=Homo sapiens GN=IQGAP1 PE=1 SV=1
sp|P46976|GLYG_HUMAN	sp|P46976|GLYG_HUMAN	>sp|P46976|GLYG_HUMAN Glycogenin-1 OS=Homo sapiens GN=GYG1 PE=1 SV=4
sp|P47755|CAZA2_HUMAN	sp|P47755|CAZA2_HUMAN	>sp|P47755|CAZA2_HUMAN F-actin-capping protein subunit alpha-2 OS=Homo sapiens GN=CAPZA2 PE=1 SV=3
sp|P47756|CAPZB_HUMAN	sp|P47756|CAPZB_HUMAN	>sp|P47756|CAPZB_HUMAN F-actin-capping protein subunit beta OS=Homo sapiens GN=CAPZB PE=1 SV=4
sp|P47897|SYQ_HUMAN	sp|P47897|SYQ_HUMAN	>sp|P47897|SYQ_HUMAN Glutamine--tRNA ligase OS=Homo sapiens GN=QARS PE=1 SV=1
sp|P47985|UCRI_HUMAN;sp|P0C7P4|UCRIL_HUMAN	sp|P47985|UCRI_HUMAN;sp|P0C7P4|UCRIL_HUMAN	>sp|P47985|UCRI_HUMAN Cytochrome b-c1 complex subunit Rieske, mitochondrial OS=Homo sapiens GN=UQCRFS1 PE=1 SV=2;>sp|P0C7P4|UCRIL_HUMAN Putative cytochrome b-c1 complex subunit Rieske-like protein 1 OS=Homo sapiens GN=UQCRFS1P1 PE=5 SV=1
sp|P48047|ATPO_HUMAN	sp|P48047|ATPO_HUMAN	>sp|P48047|ATPO_HUMAN ATP synthase subunit O, mitochondrial OS=Homo sapiens GN=ATP5O PE=1 SV=1
sp|P48059|LIMS1_HUMAN;sp|Q7Z4I7|LIMS2_HUMAN	sp|P48059|LIMS1_HUMAN	>sp|P48059|LIMS1_HUMAN LIM and senescent cell antigen-like-containing domain protein 1 OS=Homo sapiens GN=LIMS1 PE=1 SV=4
sp|P48147|PPCE_HUMAN	sp|P48147|PPCE_HUMAN	>sp|P48147|PPCE_HUMAN Prolyl endopeptidase OS=Homo sapiens GN=PREP PE=1 SV=2
sp|P48163|MAOX_HUMAN	sp|P48163|MAOX_HUMAN	>sp|P48163|MAOX_HUMAN NADP-dependent malic enzyme OS=Homo sapiens GN=ME1 PE=1 SV=1
sp|P48426|PI42A_HUMAN;sp|P78356|PI42B_HUMAN	sp|P48426|PI42A_HUMAN;sp|P78356|PI42B_HUMAN	>sp|P48426|PI42A_HUMAN Phosphatidylinositol 5-phosphate 4-kinase type-2 alpha OS=Homo sapiens GN=PIP4K2A PE=1 SV=2;>sp|P78356|PI42B_HUMAN Phosphatidylinositol 5-phosphate 4-kinase type-2 beta OS=Homo sapiens GN=PIP4K2B PE=1 SV=1
sp|P48506|GSH1_HUMAN	sp|P48506|GSH1_HUMAN	>sp|P48506|GSH1_HUMAN Glutamate--cysteine ligase catalytic subunit OS=Homo sapiens GN=GCLC PE=1 SV=2
sp|P48507|GSH0_HUMAN	sp|P48507|GSH0_HUMAN	>sp|P48507|GSH0_HUMAN Glutamate--cysteine ligase regulatory subunit OS=Homo sapiens GN=GCLM PE=1 SV=1
sp|P48509|CD151_HUMAN	sp|P48509|CD151_HUMAN	>sp|P48509|CD151_HUMAN CD151 antigen OS=Homo sapiens GN=CD151 PE=1 SV=3
sp|P48556|PSMD8_HUMAN	sp|P48556|PSMD8_HUMAN	>sp|P48556|PSMD8_HUMAN 26S proteasome non-ATPase regulatory subunit 8 OS=Homo sapiens GN=PSMD8 PE=1 SV=2
sp|P48595|SPB10_HUMAN	sp|P48595|SPB10_HUMAN	>sp|P48595|SPB10_HUMAN Serpin B10 OS=Homo sapiens GN=SERPINB10 PE=1 SV=1
sp|P48637|GSHB_HUMAN	sp|P48637|GSHB_HUMAN	>sp|P48637|GSHB_HUMAN Glutathione synthetase OS=Homo sapiens GN=GSS PE=1 SV=1
sp|P48643|TCPE_HUMAN	sp|P48643|TCPE_HUMAN	>sp|P48643|TCPE_HUMAN T-complex protein 1 subunit epsilon OS=Homo sapiens GN=CCT5 PE=1 SV=1
sp|P48735|IDHP_HUMAN	sp|P48735|IDHP_HUMAN	>sp|P48735|IDHP_HUMAN Isocitrate dehydrogenase [NADP], mitochondrial OS=Homo sapiens GN=IDH2 PE=1 SV=2
sp|P48960|CD97_HUMAN	sp|P48960|CD97_HUMAN	>sp|P48960|CD97_HUMAN CD97 antigen OS=Homo sapiens GN=CD97 PE=1 SV=4
sp|P49023|PAXI_HUMAN	sp|P49023|PAXI_HUMAN	>sp|P49023|PAXI_HUMAN Paxillin OS=Homo sapiens GN=PXN PE=1 SV=3
sp|P49137|MAPK2_HUMAN	sp|P49137|MAPK2_HUMAN	>sp|P49137|MAPK2_HUMAN MAP kinase-activated protein kinase 2 OS=Homo sapiens GN=MAPKAPK2 PE=1 SV=1
sp|P49189|AL9A1_HUMAN	sp|P49189|AL9A1_HUMAN	>sp|P49189|AL9A1_HUMAN 4-trimethylaminobutyraldehyde dehydrogenase OS=Homo sapiens GN=ALDH9A1 PE=1 SV=3
sp|P49247|RPIA_HUMAN	sp|P49247|RPIA_HUMAN	>sp|P49247|RPIA_HUMAN Ribose-5-phosphate isomerase OS=Homo sapiens GN=RPIA PE=1 SV=3
sp|P49327|FAS_HUMAN	sp|P49327|FAS_HUMAN	>sp|P49327|FAS_HUMAN Fatty acid synthase OS=Homo sapiens GN=FASN PE=1 SV=3
sp|P49368|TCPG_HUMAN	sp|P49368|TCPG_HUMAN	>sp|P49368|TCPG_HUMAN T-complex protein 1 subunit gamma OS=Homo sapiens GN=CCT3 PE=1 SV=4
sp|P49407|ARRB1_HUMAN	sp|P49407|ARRB1_HUMAN	>sp|P49407|ARRB1_HUMAN Beta-arrestin-1 OS=Homo sapiens GN=ARRB1 PE=1 SV=2
sp|P49411|EFTU_HUMAN	sp|P49411|EFTU_HUMAN	>sp|P49411|EFTU_HUMAN Elongation factor Tu, mitochondrial OS=Homo sapiens GN=TUFM PE=1 SV=2
sp|P49588|SYAC_HUMAN	sp|P49588|SYAC_HUMAN	>sp|P49588|SYAC_HUMAN Alanine--tRNA ligase, cytoplasmic OS=Homo sapiens GN=AARS PE=1 SV=2
sp|P49589|SYCC_HUMAN	sp|P49589|SYCC_HUMAN	>sp|P49589|SYCC_HUMAN Cysteine--tRNA ligase, cytoplasmic OS=Homo sapiens GN=CARS PE=1 SV=3
sp|P49591|SYSC_HUMAN	sp|P49591|SYSC_HUMAN	>sp|P49591|SYSC_HUMAN Serine--tRNA ligase, cytoplasmic OS=Homo sapiens GN=SARS PE=1 SV=3
sp|P49593|PPM1F_HUMAN	sp|P49593|PPM1F_HUMAN	>sp|P49593|PPM1F_HUMAN Protein phosphatase 1F OS=Homo sapiens GN=PPM1F PE=1 SV=3
sp|P49720|PSB3_HUMAN	sp|P49720|PSB3_HUMAN	>sp|P49720|PSB3_HUMAN Proteasome subunit beta type-3 OS=Homo sapiens GN=PSMB3 PE=1 SV=2
sp|P49721|PSB2_HUMAN	sp|P49721|PSB2_HUMAN	>sp|P49721|PSB2_HUMAN Proteasome subunit beta type-2 OS=Homo sapiens GN=PSMB2 PE=1 SV=1
sp|P49748|ACADV_HUMAN	sp|P49748|ACADV_HUMAN	>sp|P49748|ACADV_HUMAN Very long-chain specific acyl-CoA dehydrogenase, mitochondrial OS=Homo sapiens GN=ACADVL PE=1 SV=1
sp|P49755|TMEDA_HUMAN	sp|P49755|TMEDA_HUMAN	>sp|P49755|TMEDA_HUMAN Transmembrane emp24 domain-containing protein 10 OS=Homo sapiens GN=TMED10 PE=1 SV=2
sp|P49773|HINT1_HUMAN	sp|P49773|HINT1_HUMAN	>sp|P49773|HINT1_HUMAN Histidine triad nucleotide-binding protein 1 OS=Homo sapiens GN=HINT1 PE=1 SV=2
sp|P49902|5NTC_HUMAN	sp|P49902|5NTC_HUMAN	>sp|P49902|5NTC_HUMAN Cytosolic purine 5-nucleotidase OS=Homo sapiens GN=NT5C2 PE=1 SV=1
sp|P49913|CAMP_HUMAN	sp|P49913|CAMP_HUMAN	>sp|P49913|CAMP_HUMAN Cathelicidin antimicrobial peptide OS=Homo sapiens GN=CAMP PE=1 SV=1
sp|P50148|GNAQ_HUMAN;sp|P29992|GNA11_HUMAN;sp|O95837|GNA14_HUMAN	sp|P50148|GNAQ_HUMAN	>sp|P50148|GNAQ_HUMAN Guanine nucleotide-binding protein G(q) subunit alpha OS=Homo sapiens GN=GNAQ PE=1 SV=4
sp|P50151|GBG10_HUMAN	sp|P50151|GBG10_HUMAN	>sp|P50151|GBG10_HUMAN Guanine nucleotide-binding protein G(I)/G(S)/G(O) subunit gamma-10 OS=Homo sapiens GN=GNG10 PE=1 SV=1
sp|P50224|ST1A3_HUMAN;sp|P50226|ST1A2_HUMAN	sp|P50224|ST1A3_HUMAN	>sp|P50224|ST1A3_HUMAN Sulfotransferase 1A3/1A4 OS=Homo sapiens GN=SULT1A3 PE=1 SV=1
sp|P50225|ST1A1_HUMAN	sp|P50225|ST1A1_HUMAN	>sp|P50225|ST1A1_HUMAN Sulfotransferase 1A1 OS=Homo sapiens GN=SULT1A1 PE=1 SV=3
sp|P50395|GDIB_HUMAN	sp|P50395|GDIB_HUMAN	>sp|P50395|GDIB_HUMAN Rab GDP dissociation inhibitor beta OS=Homo sapiens GN=GDI2 PE=1 SV=2
sp|P50402|EMD_HUMAN	sp|P50402|EMD_HUMAN	>sp|P50402|EMD_HUMAN Emerin OS=Homo sapiens GN=EMD PE=1 SV=1
sp|P50453|SPB9_HUMAN	sp|P50453|SPB9_HUMAN	>sp|P50453|SPB9_HUMAN Serpin B9 OS=Homo sapiens GN=SERPINB9 PE=1 SV=1
sp|P50454|SERPH_HUMAN	sp|P50454|SERPH_HUMAN	>sp|P50454|SERPH_HUMAN Serpin H1 OS=Homo sapiens GN=SERPINH1 PE=1 SV=2
sp|P50502|F10A1_HUMAN;sp|Q8NFI4|F10A5_HUMAN;sp|Q8IZP2|ST134_HUMAN	sp|P50502|F10A1_HUMAN;sp|Q8NFI4|F10A5_HUMAN;sp|Q8IZP2|ST134_HUMAN	>sp|P50502|F10A1_HUMAN Hsc70-interacting protein OS=Homo sapiens GN=ST13 PE=1 SV=2;>sp|Q8NFI4|F10A5_HUMAN Putative protein FAM10A5 OS=Homo sapiens GN=ST13P5 PE=5 SV=1;>sp|Q8IZP2|ST134_HUMAN Putative protein FAM10A4 OS=Homo sapiens GN=ST13P4 PE=5 SV=1
sp|P50552|VASP_HUMAN	sp|P50552|VASP_HUMAN	>sp|P50552|VASP_HUMAN Vasodilator-stimulated phosphoprotein OS=Homo sapiens GN=VASP PE=1 SV=3
sp|P50570|DYN2_HUMAN;sp|Q9UQ16|DYN3_HUMAN	sp|P50570|DYN2_HUMAN	>sp|P50570|DYN2_HUMAN Dynamin-2 OS=Homo sapiens GN=DNM2 PE=1 SV=2
sp|P50851|LRBA_HUMAN;sp|Q8NFP9|NBEA_HUMAN	sp|P50851|LRBA_HUMAN	>sp|P50851|LRBA_HUMAN Lipopolysaccharide-responsive and beige-like anchor protein OS=Homo sapiens GN=LRBA PE=1 SV=4
sp|P50990|TCPQ_HUMAN	sp|P50990|TCPQ_HUMAN	>sp|P50990|TCPQ_HUMAN T-complex protein 1 subunit theta OS=Homo sapiens GN=CCT8 PE=1 SV=4
sp|P50991|TCPD_HUMAN	sp|P50991|TCPD_HUMAN	>sp|P50991|TCPD_HUMAN T-complex protein 1 subunit delta OS=Homo sapiens GN=CCT4 PE=1 SV=4
sp|P50995|ANX11_HUMAN	sp|P50995|ANX11_HUMAN	>sp|P50995|ANX11_HUMAN Annexin A11 OS=Homo sapiens GN=ANXA11 PE=1 SV=1
sp|P51148|RAB5C_HUMAN;sp|P20339|RAB5A_HUMAN	sp|P51148|RAB5C_HUMAN	>sp|P51148|RAB5C_HUMAN Ras-related protein Rab-5C OS=Homo sapiens GN=RAB5C PE=1 SV=2
sp|P51149|RAB7A_HUMAN	sp|P51149|RAB7A_HUMAN	>sp|P51149|RAB7A_HUMAN Ras-related protein Rab-7a OS=Homo sapiens GN=RAB7A PE=1 SV=1
sp|P51159|RB27A_HUMAN	sp|P51159|RB27A_HUMAN	>sp|P51159|RB27A_HUMAN Ras-related protein Rab-27A OS=Homo sapiens GN=RAB27A PE=1 SV=3
sp|P51452|DUS3_HUMAN	sp|P51452|DUS3_HUMAN	>sp|P51452|DUS3_HUMAN Dual specificity protein phosphatase 3 OS=Homo sapiens GN=DUSP3 PE=1 SV=1
sp|P51570|GALK1_HUMAN	sp|P51570|GALK1_HUMAN	>sp|P51570|GALK1_HUMAN Galactokinase OS=Homo sapiens GN=GALK1 PE=1 SV=1
sp|P51606|RENBP_HUMAN	sp|P51606|RENBP_HUMAN	>sp|P51606|RENBP_HUMAN N-acylglucosamine 2-epimerase OS=Homo sapiens GN=RENBP PE=1 SV=2
sp|P51659|DHB4_HUMAN	sp|P51659|DHB4_HUMAN	>sp|P51659|DHB4_HUMAN Peroxisomal multifunctional enzyme type 2 OS=Homo sapiens GN=HSD17B4 PE=1 SV=3
sp|P51809|VAMP7_HUMAN	sp|P51809|VAMP7_HUMAN	>sp|P51809|VAMP7_HUMAN Vesicle-associated membrane protein 7 OS=Homo sapiens GN=VAMP7 PE=1 SV=3
sp|P51858|HDGF_HUMAN	sp|P51858|HDGF_HUMAN	>sp|P51858|HDGF_HUMAN Hepatoma-derived growth factor OS=Homo sapiens GN=HDGF PE=1 SV=1
sp|P51991|ROA3_HUMAN	sp|P51991|ROA3_HUMAN	>sp|P51991|ROA3_HUMAN Heterogeneous nuclear ribonucleoprotein A3 OS=Homo sapiens GN=HNRNPA3 PE=1 SV=2
sp|P52209|6PGD_HUMAN	sp|P52209|6PGD_HUMAN	>sp|P52209|6PGD_HUMAN 6-phosphogluconate dehydrogenase, decarboxylating OS=Homo sapiens GN=PGD PE=1 SV=3
sp|P52272|HNRPM_HUMAN	sp|P52272|HNRPM_HUMAN	>sp|P52272|HNRPM_HUMAN Heterogeneous nuclear ribonucleoprotein M OS=Homo sapiens GN=HNRNPM PE=1 SV=3
sp|P52306|GDS1_HUMAN	sp|P52306|GDS1_HUMAN	>sp|P52306|GDS1_HUMAN Rap1 GTPase-GDP dissociation stimulator 1 OS=Homo sapiens GN=RAP1GDS1 PE=1 SV=3
sp|P52565|GDIR1_HUMAN	sp|P52565|GDIR1_HUMAN	>sp|P52565|GDIR1_HUMAN Rho GDP-dissociation inhibitor 1 OS=Homo sapiens GN=ARHGDIA PE=1 SV=3
sp|P52566|GDIR2_HUMAN	sp|P52566|GDIR2_HUMAN	>sp|P52566|GDIR2_HUMAN Rho GDP-dissociation inhibitor 2 OS=Homo sapiens GN=ARHGDIB PE=1 SV=3
sp|P52790|HXK3_HUMAN	sp|P52790|HXK3_HUMAN	>sp|P52790|HXK3_HUMAN Hexokinase-3 OS=Homo sapiens GN=HK3 PE=1 SV=2
sp|P52907|CAZA1_HUMAN	sp|P52907|CAZA1_HUMAN	>sp|P52907|CAZA1_HUMAN F-actin-capping protein subunit alpha-1 OS=Homo sapiens GN=CAPZA1 PE=1 SV=3
sp|P53004|BIEA_HUMAN	sp|P53004|BIEA_HUMAN	>sp|P53004|BIEA_HUMAN Biliverdin reductase A OS=Homo sapiens GN=BLVRA PE=1 SV=2
sp|P53396|ACLY_HUMAN	sp|P53396|ACLY_HUMAN	>sp|P53396|ACLY_HUMAN ATP-citrate synthase OS=Homo sapiens GN=ACLY PE=1 SV=3
sp|P53582|MAP11_HUMAN	sp|P53582|MAP11_HUMAN	>sp|P53582|MAP11_HUMAN Methionine aminopeptidase 1 OS=Homo sapiens GN=METAP1 PE=1 SV=2
sp|P53602|MVD1_HUMAN	sp|P53602|MVD1_HUMAN	>sp|P53602|MVD1_HUMAN Diphosphomevalonate decarboxylase OS=Homo sapiens GN=MVD PE=1 SV=1
sp|P53618|COPB_HUMAN	sp|P53618|COPB_HUMAN	>sp|P53618|COPB_HUMAN Coatomer subunit beta OS=Homo sapiens GN=COPB1 PE=1 SV=3
sp|P53621|COPA_HUMAN	sp|P53621|COPA_HUMAN	>sp|P53621|COPA_HUMAN Coatomer subunit alpha OS=Homo sapiens GN=COPA PE=1 SV=2
sp|P53634|CATC_HUMAN	sp|P53634|CATC_HUMAN	>sp|P53634|CATC_HUMAN Dipeptidyl peptidase 1 OS=Homo sapiens GN=CTSC PE=1 SV=2
sp|P53814|SMTN_HUMAN	sp|P53814|SMTN_HUMAN	>sp|P53814|SMTN_HUMAN Smoothelin OS=Homo sapiens GN=SMTN PE=1 SV=7
sp|P53990|IST1_HUMAN	sp|P53990|IST1_HUMAN	>sp|P53990|IST1_HUMAN IST1 homolog OS=Homo sapiens GN=IST1 PE=1 SV=1
sp|P53999|TCP4_HUMAN	sp|P53999|TCP4_HUMAN	>sp|P53999|TCP4_HUMAN Activated RNA polymerase II transcriptional coactivator p15 OS=Homo sapiens GN=SUB1 PE=1 SV=3
sp|P54105|ICLN_HUMAN	sp|P54105|ICLN_HUMAN	>sp|P54105|ICLN_HUMAN Methylosome subunit pICln OS=Homo sapiens GN=CLNS1A PE=1 SV=1
sp|P54577|SYYC_HUMAN	sp|P54577|SYYC_HUMAN	>sp|P54577|SYYC_HUMAN Tyrosine--tRNA ligase, cytoplasmic OS=Homo sapiens GN=YARS PE=1 SV=4
sp|P54578|UBP14_HUMAN	sp|P54578|UBP14_HUMAN	>sp|P54578|UBP14_HUMAN Ubiquitin carboxyl-terminal hydrolase 14 OS=Homo sapiens GN=USP14 PE=1 SV=3
sp|P54725|RD23A_HUMAN	sp|P54725|RD23A_HUMAN	>sp|P54725|RD23A_HUMAN UV excision repair protein RAD23 homolog A OS=Homo sapiens GN=RAD23A PE=1 SV=1
sp|P54727|RD23B_HUMAN	sp|P54727|RD23B_HUMAN	>sp|P54727|RD23B_HUMAN UV excision repair protein RAD23 homolog B OS=Homo sapiens GN=RAD23B PE=1 SV=1
sp|P54819|KAD2_HUMAN	sp|P54819|KAD2_HUMAN	>sp|P54819|KAD2_HUMAN Adenylate kinase 2, mitochondrial OS=Homo sapiens GN=AK2 PE=1 SV=2
sp|P54920|SNAA_HUMAN;sp|Q9H115|SNAB_HUMAN	sp|P54920|SNAA_HUMAN	>sp|P54920|SNAA_HUMAN Alpha-soluble NSF attachment protein OS=Homo sapiens GN=NAPA PE=1 SV=3
sp|P55008|AIF1_HUMAN	sp|P55008|AIF1_HUMAN	>sp|P55008|AIF1_HUMAN Allograft inflammatory factor 1 OS=Homo sapiens GN=AIF1 PE=1 SV=1
sp|P55010|IF5_HUMAN	sp|P55010|IF5_HUMAN	>sp|P55010|IF5_HUMAN Eukaryotic translation initiation factor 5 OS=Homo sapiens GN=EIF5 PE=1 SV=2
sp|P55036|PSMD4_HUMAN	sp|P55036|PSMD4_HUMAN	>sp|P55036|PSMD4_HUMAN 26S proteasome non-ATPase regulatory subunit 4 OS=Homo sapiens GN=PSMD4 PE=1 SV=1
sp|P55055|NR1H2_HUMAN	sp|P55055|NR1H2_HUMAN	>sp|P55055|NR1H2_HUMAN Oxysterols receptor LXR-beta OS=Homo sapiens GN=NR1H2 PE=1 SV=2
sp|P55060|XPO2_HUMAN	sp|P55060|XPO2_HUMAN	>sp|P55060|XPO2_HUMAN Exportin-2 OS=Homo sapiens GN=CSE1L PE=1 SV=3
sp|P55072|TERA_HUMAN	sp|P55072|TERA_HUMAN	>sp|P55072|TERA_HUMAN Transitional endoplasmic reticulum ATPase OS=Homo sapiens GN=VCP PE=1 SV=4
sp|P55145|MANF_HUMAN	sp|P55145|MANF_HUMAN	>sp|P55145|MANF_HUMAN Mesencephalic astrocyte-derived neurotrophic factor OS=Homo sapiens GN=MANF PE=1 SV=3
sp|P55160|NCKPL_HUMAN	sp|P55160|NCKPL_HUMAN	>sp|P55160|NCKPL_HUMAN Nck-associated protein 1-like OS=Homo sapiens GN=NCKAP1L PE=1 SV=3
sp|P55209|NP1L1_HUMAN	sp|P55209|NP1L1_HUMAN	>sp|P55209|NP1L1_HUMAN Nucleosome assembly protein 1-like 1 OS=Homo sapiens GN=NAP1L1 PE=1 SV=1
sp|P55263|ADK_HUMAN	sp|P55263|ADK_HUMAN	>sp|P55263|ADK_HUMAN Adenosine kinase OS=Homo sapiens GN=ADK PE=1 SV=2
sp|P55273|CDN2D_HUMAN	sp|P55273|CDN2D_HUMAN	>sp|P55273|CDN2D_HUMAN Cyclin-dependent kinase 4 inhibitor D OS=Homo sapiens GN=CDKN2D PE=1 SV=1
sp|P55735|SEC13_HUMAN	sp|P55735|SEC13_HUMAN	>sp|P55735|SEC13_HUMAN Protein SEC13 homolog OS=Homo sapiens GN=SEC13 PE=1 SV=3
sp|P55786|PSA_HUMAN;sp|A6NEC2|PSAL_HUMAN	sp|P55786|PSA_HUMAN	>sp|P55786|PSA_HUMAN Puromycin-sensitive aminopeptidase OS=Homo sapiens GN=NPEPPS PE=1 SV=2
sp|Q6EEV6|SUMO4_HUMAN;sp|P61956|SUMO2_HUMAN;sp|P55854|SUMO3_HUMAN	sp|Q6EEV6|SUMO4_HUMAN;sp|P61956|SUMO2_HUMAN;sp|P55854|SUMO3_HUMAN	>sp|Q6EEV6|SUMO4_HUMAN Small ubiquitin-related modifier 4 OS=Homo sapiens GN=SUMO4 PE=1 SV=2;>sp|P61956|SUMO2_HUMAN Small ubiquitin-related modifier 2 OS=Homo sapiens GN=SUMO2 PE=1 SV=3;>sp|P55854|SUMO3_HUMAN Small ubiquitin-related modifier 3 OS=Homo sapi
sp|P55884|EIF3B_HUMAN	sp|P55884|EIF3B_HUMAN	>sp|P55884|EIF3B_HUMAN Eukaryotic translation initiation factor 3 subunit B OS=Homo sapiens GN=EIF3B PE=1 SV=3
sp|P55957|BID_HUMAN	sp|P55957|BID_HUMAN	>sp|P55957|BID_HUMAN BH3-interacting domain death agonist OS=Homo sapiens GN=BID PE=1 SV=1
sp|P56134|ATPK_HUMAN	sp|P56134|ATPK_HUMAN	>sp|P56134|ATPK_HUMAN ATP synthase subunit f, mitochondrial OS=Homo sapiens GN=ATP5J2 PE=1 SV=3
sp|P56377|AP1S2_HUMAN	sp|P56377|AP1S2_HUMAN	>sp|P56377|AP1S2_HUMAN AP-1 complex subunit sigma-2 OS=Homo sapiens GN=AP1S2 PE=1 SV=1
sp|P56537|IF6_HUMAN	sp|P56537|IF6_HUMAN	>sp|P56537|IF6_HUMAN Eukaryotic translation initiation factor 6 OS=Homo sapiens GN=EIF6 PE=1 SV=1
sp|P57737|CORO7_HUMAN	sp|P57737|CORO7_HUMAN	>sp|P57737|CORO7_HUMAN Coronin-7 OS=Homo sapiens GN=CORO7 PE=1 SV=2
sp|P57764|GSDMD_HUMAN	sp|P57764|GSDMD_HUMAN	>sp|P57764|GSDMD_HUMAN Gasdermin-D OS=Homo sapiens GN=GSDMD PE=1 SV=1
sp|P58546|MTPN_HUMAN	sp|P58546|MTPN_HUMAN	>sp|P58546|MTPN_HUMAN Myotrophin OS=Homo sapiens GN=MTPN PE=1 SV=2
sp|Q99879|H2B1M_HUMAN;sp|Q99877|H2B1N_HUMAN;sp|Q93079|H2B1H_HUMAN;sp|Q5QNW6|H2B2F_HUMAN;sp|P62807|H2B1C_HUMAN;sp|P58876|H2B1D_HUMAN;sp|P57053|H2BFS_HUMAN;sp|O60814|H2B1K_HUMAN;sp|Q99880|H2B1L_HUMAN;sp|Q16778|H2B2E_HUMAN;sp|P33778|H2B1B_HUMAN;sp|P23527|H2B1O_HUMAN;sp|P06899|H2B1J_HUMAN;sp|Q8N257|H2B3B_HUMAN;sp|Q96A08|H2B1A_HUMAN	sp|Q99879|H2B1M_HUMAN;sp|Q99877|H2B1N_HUMAN;sp|Q93079|H2B1H_HUMAN;sp|Q5QNW6|H2B2F_HUMAN;sp|P62807|H2B1C_HUMAN;sp|P58876|H2B1D_HUMAN;sp|P57053|H2BFS_HUMAN;sp|O60814|H2B1K_HUMAN;sp|Q99880|H2B1L_HUMAN;sp|Q16778|H2B2E_HUMAN;sp|P33778|H2B1B_HUMAN;sp|P23527|H2B1O_HUMAN;sp|P06899|H2B1J_HUMAN;sp|Q8N257|H2B3B_HUMAN	>sp|Q99879|H2B1M_HUMAN Histone H2B type 1-M OS=Homo sapiens GN=HIST1H2BM PE=1 SV=3;>sp|Q99877|H2B1N_HUMAN Histone H2B type 1-N OS=Homo sapiens GN=HIST1H2BN PE=1 SV=3;>sp|Q93079|H2B1H_HUMAN Histone H2B type 1-H OS=Homo sapiens GN=HIST1H2BH PE=1 SV=3;>sp|Q5Q
sp|P59666|DEF3_HUMAN;sp|P59665|DEF1_HUMAN	sp|P59666|DEF3_HUMAN;sp|P59665|DEF1_HUMAN	>sp|P59666|DEF3_HUMAN Neutrophil defensin 3 OS=Homo sapiens GN=DEFA3 PE=1 SV=1;>sp|P59665|DEF1_HUMAN Neutrophil defensin 1 OS=Homo sapiens GN=DEFA1 PE=1 SV=1
sp|P59768|GBG2_HUMAN	sp|P59768|GBG2_HUMAN	>sp|P59768|GBG2_HUMAN Guanine nucleotide-binding protein G(I)/G(S)/G(O) subunit gamma-2 OS=Homo sapiens GN=GNG2 PE=1 SV=2
sp|P59998|ARPC4_HUMAN	sp|P59998|ARPC4_HUMAN	>sp|P59998|ARPC4_HUMAN Actin-related protein 2/3 complex subunit 4 OS=Homo sapiens GN=ARPC4 PE=1 SV=3
sp|P60174|TPIS_HUMAN	sp|P60174|TPIS_HUMAN	>sp|P60174|TPIS_HUMAN Triosephosphate isomerase OS=Homo sapiens GN=TPI1 PE=1 SV=3
sp|P60660|MYL6_HUMAN	sp|P60660|MYL6_HUMAN	>sp|P60660|MYL6_HUMAN Myosin light polypeptide 6 OS=Homo sapiens GN=MYL6 PE=1 SV=2
sp|P60709|ACTB_HUMAN	sp|P60709|ACTB_HUMAN	>sp|P60709|ACTB_HUMAN Actin, cytoplasmic 1 OS=Homo sapiens GN=ACTB PE=1 SV=1
sp|P60842|IF4A1_HUMAN;sp|P38919|IF4A3_HUMAN	sp|P60842|IF4A1_HUMAN	>sp|P60842|IF4A1_HUMAN Eukaryotic initiation factor 4A-I OS=Homo sapiens GN=EIF4A1 PE=1 SV=1
sp|P60866|RS20_HUMAN	sp|P60866|RS20_HUMAN	>sp|P60866|RS20_HUMAN 40S ribosomal protein S20 OS=Homo sapiens GN=RPS20 PE=1 SV=1
sp|P60891|PRPS1_HUMAN;sp|P21108|PRPS3_HUMAN	sp|P60891|PRPS1_HUMAN	>sp|P60891|PRPS1_HUMAN Ribose-phosphate pyrophosphokinase 1 OS=Homo sapiens GN=PRPS1 PE=1 SV=2
sp|P60900|PSA6_HUMAN	sp|P60900|PSA6_HUMAN	>sp|P60900|PSA6_HUMAN Proteasome subunit alpha type-6 OS=Homo sapiens GN=PSMA6 PE=1 SV=1
sp|P60953|CDC42_HUMAN	sp|P60953|CDC42_HUMAN	>sp|P60953|CDC42_HUMAN Cell division control protein 42 homolog OS=Homo sapiens GN=CDC42 PE=1 SV=2
sp|P60981|DEST_HUMAN	sp|P60981|DEST_HUMAN	>sp|P60981|DEST_HUMAN Destrin OS=Homo sapiens GN=DSTN PE=1 SV=3
sp|P60983|GMFB_HUMAN	sp|P60983|GMFB_HUMAN	>sp|P60983|GMFB_HUMAN Glia maturation factor beta OS=Homo sapiens GN=GMFB PE=1 SV=2
sp|P61006|RAB8A_HUMAN	sp|P61006|RAB8A_HUMAN	>sp|P61006|RAB8A_HUMAN Ras-related protein Rab-8A OS=Homo sapiens GN=RAB8A PE=1 SV=1
sp|P61018|RAB4B_HUMAN	sp|P61018|RAB4B_HUMAN	>sp|P61018|RAB4B_HUMAN Ras-related protein Rab-4B OS=Homo sapiens GN=RAB4B PE=1 SV=1
sp|P61019|RAB2A_HUMAN;sp|Q8WUD1|RAB2B_HUMAN	sp|P61019|RAB2A_HUMAN;sp|Q8WUD1|RAB2B_HUMAN	>sp|P61019|RAB2A_HUMAN Ras-related protein Rab-2A OS=Homo sapiens GN=RAB2A PE=1 SV=1;>sp|Q8WUD1|RAB2B_HUMAN Ras-related protein Rab-2B OS=Homo sapiens GN=RAB2B PE=1 SV=1
sp|P61020|RAB5B_HUMAN	sp|P61020|RAB5B_HUMAN	>sp|P61020|RAB5B_HUMAN Ras-related protein Rab-5B OS=Homo sapiens GN=RAB5B PE=1 SV=1
sp|P61026|RAB10_HUMAN	sp|P61026|RAB10_HUMAN	>sp|P61026|RAB10_HUMAN Ras-related protein Rab-10 OS=Homo sapiens GN=RAB10 PE=1 SV=1
sp|P61081|UBC12_HUMAN	sp|P61081|UBC12_HUMAN	>sp|P61081|UBC12_HUMAN NEDD8-conjugating enzyme Ubc12 OS=Homo sapiens GN=UBE2M PE=1 SV=1
sp|P61086|UBE2K_HUMAN	sp|P61086|UBE2K_HUMAN	>sp|P61086|UBE2K_HUMAN Ubiquitin-conjugating enzyme E2 K OS=Homo sapiens GN=UBE2K PE=1 SV=3
sp|P61088|UBE2N_HUMAN;sp|Q5JXB2|UE2NL_HUMAN	sp|P61088|UBE2N_HUMAN;sp|Q5JXB2|UE2NL_HUMAN	>sp|P61088|UBE2N_HUMAN Ubiquitin-conjugating enzyme E2 N OS=Homo sapiens GN=UBE2N PE=1 SV=1;>sp|Q5JXB2|UE2NL_HUMAN Putative ubiquitin-conjugating enzyme E2 N-like OS=Homo sapiens GN=UBE2NL PE=1 SV=1
sp|P61106|RAB14_HUMAN	sp|P61106|RAB14_HUMAN	>sp|P61106|RAB14_HUMAN Ras-related protein Rab-14 OS=Homo sapiens GN=RAB14 PE=1 SV=4
sp|P61158|ARP3_HUMAN;sp|Q9P1U1|ARP3B_HUMAN;sp|Q9C0K3|ARP3C_HUMAN	sp|P61158|ARP3_HUMAN	>sp|P61158|ARP3_HUMAN Actin-related protein 3 OS=Homo sapiens GN=ACTR3 PE=1 SV=3
sp|P61160|ARP2_HUMAN	sp|P61160|ARP2_HUMAN	>sp|P61160|ARP2_HUMAN Actin-related protein 2 OS=Homo sapiens GN=ACTR2 PE=1 SV=1
sp|P61163|ACTZ_HUMAN	sp|P61163|ACTZ_HUMAN	>sp|P61163|ACTZ_HUMAN Alpha-centractin OS=Homo sapiens GN=ACTR1A PE=1 SV=1
sp|P84077|ARF1_HUMAN;sp|P61204|ARF3_HUMAN	sp|P84077|ARF1_HUMAN;sp|P61204|ARF3_HUMAN	>sp|P84077|ARF1_HUMAN ADP-ribosylation factor 1 OS=Homo sapiens GN=ARF1 PE=1 SV=2;>sp|P61204|ARF3_HUMAN ADP-ribosylation factor 3 OS=Homo sapiens GN=ARF3 PE=1 SV=2
sp|P61224|RAP1B_HUMAN;sp|P62834|RAP1A_HUMAN;sp|A6NIZ1|RP1BL_HUMAN	sp|P61224|RAP1B_HUMAN;sp|P62834|RAP1A_HUMAN;sp|A6NIZ1|RP1BL_HUMAN	>sp|P61224|RAP1B_HUMAN Ras-related protein Rap-1b OS=Homo sapiens GN=RAP1B PE=1 SV=1;>sp|P62834|RAP1A_HUMAN Ras-related protein Rap-1A OS=Homo sapiens GN=RAP1A PE=1 SV=1;>sp|A6NIZ1|RP1BL_HUMAN Ras-related protein Rap-1b-like protein OS=Homo sapiens PE=2 SV
sp|P61225|RAP2B_HUMAN;sp|Q9Y3L5|RAP2C_HUMAN;sp|P10114|RAP2A_HUMAN	sp|P61225|RAP2B_HUMAN;sp|Q9Y3L5|RAP2C_HUMAN;sp|P10114|RAP2A_HUMAN	>sp|P61225|RAP2B_HUMAN Ras-related protein Rap-2b OS=Homo sapiens GN=RAP2B PE=1 SV=1;>sp|Q9Y3L5|RAP2C_HUMAN Ras-related protein Rap-2c OS=Homo sapiens GN=RAP2C PE=1 SV=1;>sp|P10114|RAP2A_HUMAN Ras-related protein Rap-2a OS=Homo sapiens GN=RAP2A PE=1 SV=1
sp|P61586|RHOA_HUMAN;sp|P62745|RHOB_HUMAN	sp|P61586|RHOA_HUMAN	>sp|P61586|RHOA_HUMAN Transforming protein RhoA OS=Homo sapiens GN=RHOA PE=1 SV=1
sp|P61604|CH10_HUMAN	sp|P61604|CH10_HUMAN	>sp|P61604|CH10_HUMAN 10 kDa heat shock protein, mitochondrial OS=Homo sapiens GN=HSPE1 PE=1 SV=2
sp|P61626|LYSC_HUMAN	sp|P61626|LYSC_HUMAN	>sp|P61626|LYSC_HUMAN Lysozyme C OS=Homo sapiens GN=LYZ PE=1 SV=1
sp|P61758|PFD3_HUMAN	sp|P61758|PFD3_HUMAN	>sp|P61758|PFD3_HUMAN Prefoldin subunit 3 OS=Homo sapiens GN=VBP1 PE=1 SV=3
sp|P61769|B2MG_HUMAN	sp|P61769|B2MG_HUMAN	>sp|P61769|B2MG_HUMAN Beta-2-microglobulin OS=Homo sapiens GN=B2M PE=1 SV=1
sp|P61803|DAD1_HUMAN	sp|P61803|DAD1_HUMAN	>sp|P61803|DAD1_HUMAN Dolichyl-diphosphooligosaccharide--protein glycosyltransferase subunit DAD1 OS=Homo sapiens GN=DAD1 PE=1 SV=3
sp|P61952|GBG11_HUMAN	sp|P61952|GBG11_HUMAN	>sp|P61952|GBG11_HUMAN Guanine nucleotide-binding protein G(I)/G(S)/G(O) subunit gamma-11 OS=Homo sapiens GN=GNG11 PE=1 SV=1
sp|P61970|NTF2_HUMAN	sp|P61970|NTF2_HUMAN	>sp|P61970|NTF2_HUMAN Nuclear transport factor 2 OS=Homo sapiens GN=NUTF2 PE=1 SV=1
sp|P61978|HNRPK_HUMAN	sp|P61978|HNRPK_HUMAN	>sp|P61978|HNRPK_HUMAN Heterogeneous nuclear ribonucleoprotein K OS=Homo sapiens GN=HNRNPK PE=1 SV=1
sp|P61981|1433G_HUMAN	sp|P61981|1433G_HUMAN	>sp|P61981|1433G_HUMAN 14-3-3 protein gamma OS=Homo sapiens GN=YWHAG PE=1 SV=2
sp|P62081|RS7_HUMAN	sp|P62081|RS7_HUMAN	>sp|P62081|RS7_HUMAN 40S ribosomal protein S7 OS=Homo sapiens GN=RPS7 PE=1 SV=1
sp|P62136|PP1A_HUMAN	sp|P62136|PP1A_HUMAN	>sp|P62136|PP1A_HUMAN Serine/threonine-protein phosphatase PP1-alpha catalytic subunit OS=Homo sapiens GN=PPP1CA PE=1 SV=1
sp|P62140|PP1B_HUMAN	sp|P62140|PP1B_HUMAN	>sp|P62140|PP1B_HUMAN Serine/threonine-protein phosphatase PP1-beta catalytic subunit OS=Homo sapiens GN=PPP1CB PE=1 SV=3
sp|P62158|CALM_HUMAN;sp|P27482|CALL3_HUMAN;sp|P02585|TNNC2_HUMAN	sp|P62158|CALM_HUMAN	>sp|P62158|CALM_HUMAN Calmodulin OS=Homo sapiens GN=CALM1 PE=1 SV=2
sp|P62191|PRS4_HUMAN	sp|P62191|PRS4_HUMAN	>sp|P62191|PRS4_HUMAN 26S protease regulatory subunit 4 OS=Homo sapiens GN=PSMC1 PE=1 SV=1
sp|P62195|PRS8_HUMAN;sp|Q8NB90|SPAT5_HUMAN	sp|P62195|PRS8_HUMAN;sp|Q8NB90|SPAT5_HUMAN	>sp|P62195|PRS8_HUMAN 26S protease regulatory subunit 8 OS=Homo sapiens GN=PSMC5 PE=1 SV=1;>sp|Q8NB90|SPAT5_HUMAN Spermatogenesis-associated protein 5 OS=Homo sapiens GN=SPATA5 PE=1 SV=3
sp|P62249|RS16_HUMAN	sp|P62249|RS16_HUMAN	>sp|P62249|RS16_HUMAN 40S ribosomal protein S16 OS=Homo sapiens GN=RPS16 PE=1 SV=2
sp|P62253|UB2G1_HUMAN	sp|P62253|UB2G1_HUMAN	>sp|P62253|UB2G1_HUMAN Ubiquitin-conjugating enzyme E2 G1 OS=Homo sapiens GN=UBE2G1 PE=1 SV=3
sp|P62258|1433E_HUMAN	sp|P62258|1433E_HUMAN	>sp|P62258|1433E_HUMAN 14-3-3 protein epsilon OS=Homo sapiens GN=YWHAE PE=1 SV=1
sp|P62263|RS14_HUMAN	sp|P62263|RS14_HUMAN	>sp|P62263|RS14_HUMAN 40S ribosomal protein S14 OS=Homo sapiens GN=RPS14 PE=1 SV=3
sp|P62269|RS18_HUMAN	sp|P62269|RS18_HUMAN	>sp|P62269|RS18_HUMAN 40S ribosomal protein S18 OS=Homo sapiens GN=RPS18 PE=1 SV=3
sp|P62277|RS13_HUMAN	sp|P62277|RS13_HUMAN	>sp|P62277|RS13_HUMAN 40S ribosomal protein S13 OS=Homo sapiens GN=RPS13 PE=1 SV=2
sp|P62304|RUXE_HUMAN	sp|P62304|RUXE_HUMAN	>sp|P62304|RUXE_HUMAN Small nuclear ribonucleoprotein E OS=Homo sapiens GN=SNRPE PE=1 SV=1
sp|P62310|LSM3_HUMAN	sp|P62310|LSM3_HUMAN	>sp|P62310|LSM3_HUMAN U6 snRNA-associated Sm-like protein LSm3 OS=Homo sapiens GN=LSM3 PE=1 SV=2
sp|P62314|SMD1_HUMAN	sp|P62314|SMD1_HUMAN	>sp|P62314|SMD1_HUMAN Small nuclear ribonucleoprotein Sm D1 OS=Homo sapiens GN=SNRPD1 PE=1 SV=1
sp|P62318|SMD3_HUMAN	sp|P62318|SMD3_HUMAN	>sp|P62318|SMD3_HUMAN Small nuclear ribonucleoprotein Sm D3 OS=Homo sapiens GN=SNRPD3 PE=1 SV=1
sp|P62328|TYB4_HUMAN	sp|P62328|TYB4_HUMAN	>sp|P62328|TYB4_HUMAN Thymosin beta-4 OS=Homo sapiens GN=TMSB4X PE=1 SV=2
sp|P62333|PRS10_HUMAN	sp|P62333|PRS10_HUMAN	>sp|P62333|PRS10_HUMAN 26S protease regulatory subunit 10B OS=Homo sapiens GN=PSMC6 PE=1 SV=1
sp|P62495|ERF1_HUMAN	sp|P62495|ERF1_HUMAN	>sp|P62495|ERF1_HUMAN Eukaryotic peptide chain release factor subunit 1 OS=Homo sapiens GN=ETF1 PE=1 SV=3
sp|P67775|PP2AA_HUMAN;sp|P62714|PP2AB_HUMAN	sp|P67775|PP2AA_HUMAN;sp|P62714|PP2AB_HUMAN	>sp|P67775|PP2AA_HUMAN Serine/threonine-protein phosphatase 2A catalytic subunit alpha isoform OS=Homo sapiens GN=PPP2CA PE=1 SV=1;>sp|P62714|PP2AB_HUMAN Serine/threonine-protein phosphatase 2A catalytic subunit beta isoform OS=Homo sapiens GN=PPP2CB PE=1
sp|P62805|H4_HUMAN	sp|P62805|H4_HUMAN	>sp|P62805|H4_HUMAN Histone H4 OS=Homo sapiens GN=HIST1H4A PE=1 SV=2
sp|P62820|RAB1A_HUMAN	sp|P62820|RAB1A_HUMAN	>sp|P62820|RAB1A_HUMAN Ras-related protein Rab-1A OS=Homo sapiens GN=RAB1A PE=1 SV=3
sp|P62826|RAN_HUMAN	sp|P62826|RAN_HUMAN	>sp|P62826|RAN_HUMAN GTP-binding nuclear protein Ran OS=Homo sapiens GN=RAN PE=1 SV=3
sp|P62857|RS28_HUMAN	sp|P62857|RS28_HUMAN	>sp|P62857|RS28_HUMAN 40S ribosomal protein S28 OS=Homo sapiens GN=RPS28 PE=1 SV=1
sp|P62873|GBB1_HUMAN;sp|P16520|GBB3_HUMAN	sp|P62873|GBB1_HUMAN	>sp|P62873|GBB1_HUMAN Guanine nucleotide-binding protein G(I)/G(S)/G(T) subunit beta-1 OS=Homo sapiens GN=GNB1 PE=1 SV=3
sp|P62879|GBB2_HUMAN	sp|P62879|GBB2_HUMAN	>sp|P62879|GBB2_HUMAN Guanine nucleotide-binding protein G(I)/G(S)/G(T) subunit beta-2 OS=Homo sapiens GN=GNB2 PE=1 SV=3
sp|P62913|RL11_HUMAN	sp|P62913|RL11_HUMAN	>sp|P62913|RL11_HUMAN 60S ribosomal protein L11 OS=Homo sapiens GN=RPL11 PE=1 SV=2
sp|P62937|PPIA_HUMAN;sp|Q9Y536|PAL4A_HUMAN;sp|F5H284|PAL4D_HUMAN	sp|P62937|PPIA_HUMAN	>sp|P62937|PPIA_HUMAN Peptidyl-prolyl cis-trans isomerase A OS=Homo sapiens GN=PPIA PE=1 SV=2
sp|P62942|FKB1A_HUMAN	sp|P62942|FKB1A_HUMAN	>sp|P62942|FKB1A_HUMAN Peptidyl-prolyl cis-trans isomerase FKBP1A OS=Homo sapiens GN=FKBP1A PE=1 SV=2
sp|P62993|GRB2_HUMAN	sp|P62993|GRB2_HUMAN	>sp|P62993|GRB2_HUMAN Growth factor receptor-bound protein 2 OS=Homo sapiens GN=GRB2 PE=1 SV=1
sp|P63000|RAC1_HUMAN;sp|P60763|RAC3_HUMAN	sp|P63000|RAC1_HUMAN;sp|P60763|RAC3_HUMAN	>sp|P63000|RAC1_HUMAN Ras-related C3 botulinum toxin substrate 1 OS=Homo sapiens GN=RAC1 PE=1 SV=1;>sp|P60763|RAC3_HUMAN Ras-related C3 botulinum toxin substrate 3 OS=Homo sapiens GN=RAC3 PE=1 SV=1
sp|P63010|AP2B1_HUMAN	sp|P63010|AP2B1_HUMAN	>sp|P63010|AP2B1_HUMAN AP-2 complex subunit beta OS=Homo sapiens GN=AP2B1 PE=1 SV=1
sp|P63027|VAMP2_HUMAN	sp|P63027|VAMP2_HUMAN	>sp|P63027|VAMP2_HUMAN Vesicle-associated membrane protein 2 OS=Homo sapiens GN=VAMP2 PE=1 SV=3
sp|P63092|GNAS2_HUMAN;sp|Q5JWF2|GNAS1_HUMAN	sp|P63092|GNAS2_HUMAN;sp|Q5JWF2|GNAS1_HUMAN	>sp|P63092|GNAS2_HUMAN Guanine nucleotide-binding protein G(s) subunit alpha isoforms short OS=Homo sapiens GN=GNAS PE=1 SV=1;>sp|Q5JWF2|GNAS1_HUMAN Guanine nucleotide-binding protein G(s) subunit alpha isoforms XLas OS=Homo sapiens GN=GNAS PE=1 SV=2
sp|P63098|CANB1_HUMAN	sp|P63098|CANB1_HUMAN	>sp|P63098|CANB1_HUMAN Calcineurin subunit B type 1 OS=Homo sapiens GN=PPP3R1 PE=1 SV=2
sp|P63104|1433Z_HUMAN;sp|P31947|1433S_HUMAN	sp|P63104|1433Z_HUMAN	>sp|P63104|1433Z_HUMAN 14-3-3 protein zeta/delta OS=Homo sapiens GN=YWHAZ PE=1 SV=1
sp|P63151|2ABA_HUMAN;sp|Q66LE6|2ABD_HUMAN;sp|Q00005|2ABB_HUMAN	sp|P63151|2ABA_HUMAN;sp|Q66LE6|2ABD_HUMAN	>sp|P63151|2ABA_HUMAN Serine/threonine-protein phosphatase 2A 55 kDa regulatory subunit B alpha isoform OS=Homo sapiens GN=PPP2R2A PE=1 SV=1;>sp|Q66LE6|2ABD_HUMAN Serine/threonine-protein phosphatase 2A 55 kDa regulatory subunit B delta isoform OS=Homo sap
sp|Q96FJ2|DYL2_HUMAN;sp|P63167|DYL1_HUMAN	sp|Q96FJ2|DYL2_HUMAN;sp|P63167|DYL1_HUMAN	>sp|Q96FJ2|DYL2_HUMAN Dynein light chain 2, cytoplasmic OS=Homo sapiens GN=DYNLL2 PE=1 SV=1;>sp|P63167|DYL1_HUMAN Dynein light chain 1, cytoplasmic OS=Homo sapiens GN=DYNLL1 PE=1 SV=1
sp|P63208|SKP1_HUMAN	sp|P63208|SKP1_HUMAN	>sp|P63208|SKP1_HUMAN S-phase kinase-associated protein 1 OS=Homo sapiens GN=SKP1 PE=1 SV=2
sp|P63220|RS21_HUMAN	sp|P63220|RS21_HUMAN	>sp|P63220|RS21_HUMAN 40S ribosomal protein S21 OS=Homo sapiens GN=RPS21 PE=1 SV=1
sp|P63241|IF5A1_HUMAN;sp|Q6IS14|IF5AL_HUMAN;sp|Q9GZV4|IF5A2_HUMAN	sp|P63241|IF5A1_HUMAN;sp|Q6IS14|IF5AL_HUMAN	>sp|P63241|IF5A1_HUMAN Eukaryotic translation initiation factor 5A-1 OS=Homo sapiens GN=EIF5A PE=1 SV=2;>sp|Q6IS14|IF5AL_HUMAN Eukaryotic translation initiation factor 5A-1-like OS=Homo sapiens GN=EIF5AL1 PE=1 SV=2
sp|P63261|ACTG_HUMAN	sp|P63261|ACTG_HUMAN	>sp|P63261|ACTG_HUMAN Actin, cytoplasmic 2 OS=Homo sapiens GN=ACTG1 PE=1 SV=1
sp|P63313|TYB10_HUMAN	sp|P63313|TYB10_HUMAN	>sp|P63313|TYB10_HUMAN Thymosin beta-10 OS=Homo sapiens GN=TMSB10 PE=1 SV=2
sp|P67809|YBOX1_HUMAN;sp|Q9Y2T7|YBOX2_HUMAN;sp|P16989|YBOX3_HUMAN	sp|P67809|YBOX1_HUMAN;sp|Q9Y2T7|YBOX2_HUMAN;sp|P16989|YBOX3_HUMAN	>sp|P67809|YBOX1_HUMAN Nuclease-sensitive element-binding protein 1 OS=Homo sapiens GN=YBX1 PE=1 SV=3;>sp|Q9Y2T7|YBOX2_HUMAN Y-box-binding protein 2 OS=Homo sapiens GN=YBX2 PE=1 SV=2;>sp|P16989|YBOX3_HUMAN Y-box-binding protein 3 OS=Homo sapiens GN=YBX3 PE
sp|P67936|TPM4_HUMAN	sp|P67936|TPM4_HUMAN	>sp|P67936|TPM4_HUMAN Tropomyosin alpha-4 chain OS=Homo sapiens GN=TPM4 PE=1 SV=3
sp|P68032|ACTC_HUMAN;sp|P63267|ACTH_HUMAN;sp|P62736|ACTA_HUMAN	sp|P68032|ACTC_HUMAN;sp|P63267|ACTH_HUMAN;sp|P62736|ACTA_HUMAN	>sp|P68032|ACTC_HUMAN Actin, alpha cardiac muscle 1 OS=Homo sapiens GN=ACTC1 PE=1 SV=1;>sp|P63267|ACTH_HUMAN Actin, gamma-enteric smooth muscle OS=Homo sapiens GN=ACTG2 PE=1 SV=1;>sp|P62736|ACTA_HUMAN Actin, aortic smooth muscle OS=Homo sapiens GN=ACTA2 PE
sp|P68036|UB2L3_HUMAN	sp|P68036|UB2L3_HUMAN	>sp|P68036|UB2L3_HUMAN Ubiquitin-conjugating enzyme E2 L3 OS=Homo sapiens GN=UBE2L3 PE=1 SV=1
sp|Q5VTE0|EF1A3_HUMAN;sp|P68104|EF1A1_HUMAN;sp|Q05639|EF1A2_HUMAN	sp|Q5VTE0|EF1A3_HUMAN;sp|P68104|EF1A1_HUMAN;sp|Q05639|EF1A2_HUMAN	>sp|Q5VTE0|EF1A3_HUMAN Putative elongation factor 1-alpha-like 3 OS=Homo sapiens GN=EEF1A1P5 PE=5 SV=1;>sp|P68104|EF1A1_HUMAN Elongation factor 1-alpha 1 OS=Homo sapiens GN=EEF1A1 PE=1 SV=1;>sp|Q05639|EF1A2_HUMAN Elongation factor 1-alpha 2 OS=Homo sapiens
sp|P68133|ACTS_HUMAN	sp|P68133|ACTS_HUMAN	>sp|P68133|ACTS_HUMAN Actin, alpha skeletal muscle OS=Homo sapiens GN=ACTA1 PE=1 SV=1
sp|P68363|TBA1B_HUMAN	sp|P68363|TBA1B_HUMAN	>sp|P68363|TBA1B_HUMAN Tubulin alpha-1B chain OS=Homo sapiens GN=TUBA1B PE=1 SV=1
sp|P68366|TBA4A_HUMAN	sp|P68366|TBA4A_HUMAN	>sp|P68366|TBA4A_HUMAN Tubulin alpha-4A chain OS=Homo sapiens GN=TUBA4A PE=1 SV=1
sp|P68371|TBB4B_HUMAN;sp|P04350|TBB4A_HUMAN	sp|P68371|TBB4B_HUMAN;sp|P04350|TBB4A_HUMAN	>sp|P68371|TBB4B_HUMAN Tubulin beta-4B chain OS=Homo sapiens GN=TUBB4B PE=1 SV=1;>sp|P04350|TBB4A_HUMAN Tubulin beta-4A chain OS=Homo sapiens GN=TUBB4A PE=1 SV=2
sp|Q8NEV1|CSK23_HUMAN;sp|P68400|CSK21_HUMAN	sp|Q8NEV1|CSK23_HUMAN;sp|P68400|CSK21_HUMAN	>sp|Q8NEV1|CSK23_HUMAN Casein kinase II subunit alpha 3 OS=Homo sapiens GN=CSNK2A3 PE=1 SV=2;>sp|P68400|CSK21_HUMAN Casein kinase II subunit alpha OS=Homo sapiens GN=CSNK2A1 PE=1 SV=1
sp|P68402|PA1B2_HUMAN	sp|P68402|PA1B2_HUMAN	>sp|P68402|PA1B2_HUMAN Platelet-activating factor acetylhydrolase IB subunit beta OS=Homo sapiens GN=PAFAH1B2 PE=1 SV=1
sp|P68871|HBB_HUMAN	sp|P68871|HBB_HUMAN	>sp|P68871|HBB_HUMAN Hemoglobin subunit beta OS=Homo sapiens GN=HBB PE=1 SV=2
sp|P69891|HBG1_HUMAN	sp|P69891|HBG1_HUMAN	>sp|P69891|HBG1_HUMAN Hemoglobin subunit gamma-1 OS=Homo sapiens GN=HBG1 PE=1 SV=2
sp|P69892|HBG2_HUMAN	sp|P69892|HBG2_HUMAN	>sp|P69892|HBG2_HUMAN Hemoglobin subunit gamma-2 OS=Homo sapiens GN=HBG2 PE=1 SV=2
sp|P69905|HBA_HUMAN	sp|P69905|HBA_HUMAN	>sp|P69905|HBA_HUMAN Hemoglobin subunit alpha OS=Homo sapiens GN=HBA1 PE=1 SV=2
sp|P78318|IGBP1_HUMAN	sp|P78318|IGBP1_HUMAN	>sp|P78318|IGBP1_HUMAN Immunoglobulin-binding protein 1 OS=Homo sapiens GN=IGBP1 PE=1 SV=1
sp|P78324|SHPS1_HUMAN;sp|Q5TFQ8|SIRBL_HUMAN	sp|P78324|SHPS1_HUMAN;sp|Q5TFQ8|SIRBL_HUMAN	>sp|P78324|SHPS1_HUMAN Tyrosine-protein phosphatase non-receptor type substrate 1 OS=Homo sapiens GN=SIRPA PE=1 SV=2;>sp|Q5TFQ8|SIRBL_HUMAN Signal-regulatory protein beta-1 isoform 3 OS=Homo sapiens GN=SIRPB1 PE=1 SV=1
sp|P78344|IF4G2_HUMAN	sp|P78344|IF4G2_HUMAN	>sp|P78344|IF4G2_HUMAN Eukaryotic translation initiation factor 4 gamma 2 OS=Homo sapiens GN=EIF4G2 PE=1 SV=1
sp|P78371|TCPB_HUMAN	sp|P78371|TCPB_HUMAN	>sp|P78371|TCPB_HUMAN T-complex protein 1 subunit beta OS=Homo sapiens GN=CCT2 PE=1 SV=4
sp|P78417|GSTO1_HUMAN	sp|P78417|GSTO1_HUMAN	>sp|P78417|GSTO1_HUMAN Glutathione S-transferase omega-1 OS=Homo sapiens GN=GSTO1 PE=1 SV=2
sp|P80188|NGAL_HUMAN	sp|P80188|NGAL_HUMAN	>sp|P80188|NGAL_HUMAN Neutrophil gelatinase-associated lipocalin OS=Homo sapiens GN=LCN2 PE=1 SV=2
sp|P80217|IN35_HUMAN	sp|P80217|IN35_HUMAN	>sp|P80217|IN35_HUMAN Interferon-induced 35 kDa protein OS=Homo sapiens GN=IFI35 PE=1 SV=5
sp|P80511|S10AC_HUMAN	sp|P80511|S10AC_HUMAN	>sp|P80511|S10AC_HUMAN Protein S100-A12 OS=Homo sapiens GN=S100A12 PE=1 SV=2
sp|P80723|BASP1_HUMAN	sp|P80723|BASP1_HUMAN	>sp|P80723|BASP1_HUMAN Brain acid soluble protein 1 OS=Homo sapiens GN=BASP1 PE=1 SV=2
sp|P80748|LV302_HUMAN	sp|P80748|LV302_HUMAN	>sp|P80748|LV302_HUMAN Ig lambda chain V-III region LOI OS=Homo sapiens PE=1 SV=1
sp|P81605|DCD_HUMAN	sp|P81605|DCD_HUMAN	>sp|P81605|DCD_HUMAN Dermcidin OS=Homo sapiens GN=DCD PE=1 SV=2
sp|P84090|ERH_HUMAN	sp|P84090|ERH_HUMAN	>sp|P84090|ERH_HUMAN Enhancer of rudimentary homolog OS=Homo sapiens GN=ERH PE=1 SV=1
sp|P84095|RHOG_HUMAN	sp|P84095|RHOG_HUMAN	>sp|P84095|RHOG_HUMAN Rho-related GTP-binding protein RhoG OS=Homo sapiens GN=RHOG PE=1 SV=1
sp|P84103|SRSF3_HUMAN;sp|Q16629|SRSF7_HUMAN	sp|P84103|SRSF3_HUMAN;sp|Q16629|SRSF7_HUMAN	>sp|P84103|SRSF3_HUMAN Serine/arginine-rich splicing factor 3 OS=Homo sapiens GN=SRSF3 PE=1 SV=1;>sp|Q16629|SRSF7_HUMAN Serine/arginine-rich splicing factor 7 OS=Homo sapiens GN=SRSF7 PE=1 SV=1
sp|P84243|H33_HUMAN;sp|Q71DI3|H32_HUMAN;sp|P68431|H31_HUMAN;sp|Q16695|H31T_HUMAN;sp|Q6NXT2|H3C_HUMAN	sp|P84243|H33_HUMAN;sp|Q71DI3|H32_HUMAN;sp|P68431|H31_HUMAN;sp|Q16695|H31T_HUMAN;sp|Q6NXT2|H3C_HUMAN	>sp|P84243|H33_HUMAN Histone H3.3 OS=Homo sapiens GN=H3F3A PE=1 SV=2;>sp|Q71DI3|H32_HUMAN Histone H3.2 OS=Homo sapiens GN=HIST2H3A PE=1 SV=3;>sp|P68431|H31_HUMAN Histone H3.1 OS=Homo sapiens GN=HIST1H3A PE=1 SV=2;>sp|Q16695|H31T_HUMAN Histone H3.1t OS=Homo
sp|P98160|PGBM_HUMAN	sp|P98160|PGBM_HUMAN	>sp|P98160|PGBM_HUMAN Basement membrane-specific heparan sulfate proteoglycan core protein OS=Homo sapiens GN=HSPG2 PE=1 SV=4
sp|P98171|RHG04_HUMAN	sp|P98171|RHG04_HUMAN	>sp|P98171|RHG04_HUMAN Rho GTPase-activating protein 4 OS=Homo sapiens GN=ARHGAP4 PE=1 SV=2
sp|P98179|RBM3_HUMAN	sp|P98179|RBM3_HUMAN	>sp|P98179|RBM3_HUMAN Putative RNA-binding protein 3 OS=Homo sapiens GN=RBM3 PE=1 SV=1
sp|P99999|CYC_HUMAN	sp|P99999|CYC_HUMAN	>sp|P99999|CYC_HUMAN Cytochrome c OS=Homo sapiens GN=CYCS PE=1 SV=2
sp|Q00013|EM55_HUMAN	sp|Q00013|EM55_HUMAN	>sp|Q00013|EM55_HUMAN 55 kDa erythrocyte membrane protein OS=Homo sapiens GN=MPP1 PE=1 SV=2
sp|Q00325|MPCP_HUMAN	sp|Q00325|MPCP_HUMAN	>sp|Q00325|MPCP_HUMAN Phosphate carrier protein, mitochondrial OS=Homo sapiens GN=SLC25A3 PE=1 SV=2
sp|Q00610|CLH1_HUMAN;sp|P53675|CLH2_HUMAN	sp|Q00610|CLH1_HUMAN	>sp|Q00610|CLH1_HUMAN Clathrin heavy chain 1 OS=Homo sapiens GN=CLTC PE=1 SV=5
sp|Q00688|FKBP3_HUMAN	sp|Q00688|FKBP3_HUMAN	>sp|Q00688|FKBP3_HUMAN Peptidyl-prolyl cis-trans isomerase FKBP3 OS=Homo sapiens GN=FKBP3 PE=1 SV=1
sp|Q00796|DHSO_HUMAN	sp|Q00796|DHSO_HUMAN	>sp|Q00796|DHSO_HUMAN Sorbitol dehydrogenase OS=Homo sapiens GN=SORD PE=1 SV=4
sp|Q00839|HNRPU_HUMAN	sp|Q00839|HNRPU_HUMAN	>sp|Q00839|HNRPU_HUMAN Heterogeneous nuclear ribonucleoprotein U OS=Homo sapiens GN=HNRNPU PE=1 SV=6
sp|Q01082|SPTB2_HUMAN	sp|Q01082|SPTB2_HUMAN	>sp|Q01082|SPTB2_HUMAN Spectrin beta chain, non-erythrocytic 1 OS=Homo sapiens GN=SPTBN1 PE=1 SV=2
sp|Q01415|GALK2_HUMAN	sp|Q01415|GALK2_HUMAN	>sp|Q01415|GALK2_HUMAN N-acetylgalactosamine kinase OS=Homo sapiens GN=GALK2 PE=1 SV=1
sp|Q01432|AMPD3_HUMAN	sp|Q01432|AMPD3_HUMAN	>sp|Q01432|AMPD3_HUMAN AMP deaminase 3 OS=Homo sapiens GN=AMPD3 PE=1 SV=1
sp|Q01433|AMPD2_HUMAN	sp|Q01433|AMPD2_HUMAN	>sp|Q01433|AMPD2_HUMAN AMP deaminase 2 OS=Homo sapiens GN=AMPD2 PE=1 SV=2
sp|Q01469|FABP5_HUMAN	sp|Q01469|FABP5_HUMAN	>sp|Q01469|FABP5_HUMAN Fatty acid-binding protein, epidermal OS=Homo sapiens GN=FABP5 PE=1 SV=3
sp|Q01518|CAP1_HUMAN;sp|P40123|CAP2_HUMAN	sp|Q01518|CAP1_HUMAN	>sp|Q01518|CAP1_HUMAN Adenylyl cyclase-associated protein 1 OS=Homo sapiens GN=CAP1 PE=1 SV=5
sp|Q01638|ILRL1_HUMAN	sp|Q01638|ILRL1_HUMAN	>sp|Q01638|ILRL1_HUMAN Interleukin-1 receptor-like 1 OS=Homo sapiens GN=IL1RL1 PE=1 SV=4
sp|Q01813|PFKAP_HUMAN	sp|Q01813|PFKAP_HUMAN	>sp|Q01813|PFKAP_HUMAN ATP-dependent 6-phosphofructokinase, platelet type OS=Homo sapiens GN=PFKP PE=1 SV=2
sp|Q02153|GCYB1_HUMAN	sp|Q02153|GCYB1_HUMAN	>sp|Q02153|GCYB1_HUMAN Guanylate cyclase soluble subunit beta-1 OS=Homo sapiens GN=GUCY1B3 PE=1 SV=1
sp|Q9ULD0|OGDHL_HUMAN;sp|Q02218|ODO1_HUMAN	sp|Q9ULD0|OGDHL_HUMAN;sp|Q02218|ODO1_HUMAN	>sp|Q9ULD0|OGDHL_HUMAN 2-oxoglutarate dehydrogenase-like, mitochondrial OS=Homo sapiens GN=OGDHL PE=1 SV=3;>sp|Q02218|ODO1_HUMAN 2-oxoglutarate dehydrogenase, mitochondrial OS=Homo sapiens GN=OGDH PE=1 SV=3
sp|Q02750|MP2K1_HUMAN;sp|P36507|MP2K2_HUMAN	sp|Q02750|MP2K1_HUMAN;sp|P36507|MP2K2_HUMAN	>sp|Q02750|MP2K1_HUMAN Dual specificity mitogen-activated protein kinase kinase 1 OS=Homo sapiens GN=MAP2K1 PE=1 SV=2;>sp|P36507|MP2K2_HUMAN Dual specificity mitogen-activated protein kinase kinase 2 OS=Homo sapiens GN=MAP2K2 PE=1 SV=1
sp|Q02818|NUCB1_HUMAN	sp|Q02818|NUCB1_HUMAN	>sp|Q02818|NUCB1_HUMAN Nucleobindin-1 OS=Homo sapiens GN=NUCB1 PE=1 SV=4
sp|Q02878|RL6_HUMAN	sp|Q02878|RL6_HUMAN	>sp|Q02878|RL6_HUMAN 60S ribosomal protein L6 OS=Homo sapiens GN=RPL6 PE=1 SV=3
sp|Q02978|M2OM_HUMAN	sp|Q02978|M2OM_HUMAN	>sp|Q02978|M2OM_HUMAN Mitochondrial 2-oxoglutarate/malate carrier protein OS=Homo sapiens GN=SLC25A11 PE=1 SV=3
sp|Q03405|UPAR_HUMAN	sp|Q03405|UPAR_HUMAN	>sp|Q03405|UPAR_HUMAN Urokinase plasminogen activator surface receptor OS=Homo sapiens GN=PLAUR PE=1 SV=1
sp|Q03518|TAP1_HUMAN	sp|Q03518|TAP1_HUMAN	>sp|Q03518|TAP1_HUMAN Antigen peptide transporter 1 OS=Homo sapiens GN=TAP1 PE=1 SV=2
sp|Q03591|FHR1_HUMAN;sp|Q9BXR6|FHR5_HUMAN	sp|Q03591|FHR1_HUMAN;sp|Q9BXR6|FHR5_HUMAN	>sp|Q03591|FHR1_HUMAN Complement factor H-related protein 1 OS=Homo sapiens GN=CFHR1 PE=1 SV=2;>sp|Q9BXR6|FHR5_HUMAN Complement factor H-related protein 5 OS=Homo sapiens GN=CFHR5 PE=1 SV=1
sp|Q04446|GLGB_HUMAN	sp|Q04446|GLGB_HUMAN	>sp|Q04446|GLGB_HUMAN 1,4-alpha-glucan-branching enzyme OS=Homo sapiens GN=GBE1 PE=1 SV=3
sp|Q04637|IF4G1_HUMAN	sp|Q04637|IF4G1_HUMAN	>sp|Q04637|IF4G1_HUMAN Eukaryotic translation initiation factor 4 gamma 1 OS=Homo sapiens GN=EIF4G1 PE=1 SV=4
sp|Q04760|LGUL_HUMAN	sp|Q04760|LGUL_HUMAN	>sp|Q04760|LGUL_HUMAN Lactoylglutathione lyase OS=Homo sapiens GN=GLO1 PE=1 SV=4
sp|Q04826|1B40_HUMAN	sp|Q04826|1B40_HUMAN	>sp|Q04826|1B40_HUMAN HLA class I histocompatibility antigen, B-40 alpha chain OS=Homo sapiens GN=HLA-B PE=1 SV=1
sp|Q04837|SSBP_HUMAN	sp|Q04837|SSBP_HUMAN	>sp|Q04837|SSBP_HUMAN Single-stranded DNA-binding protein, mitochondrial OS=Homo sapiens GN=SSBP1 PE=1 SV=1
sp|Q04917|1433F_HUMAN	sp|Q04917|1433F_HUMAN	>sp|Q04917|1433F_HUMAN 14-3-3 protein eta OS=Homo sapiens GN=YWHAH PE=1 SV=4
sp|Q04941|PLP2_HUMAN	sp|Q04941|PLP2_HUMAN	>sp|Q04941|PLP2_HUMAN Proteolipid protein 2 OS=Homo sapiens GN=PLP2 PE=1 SV=1
sp|Q05193|DYN1_HUMAN	sp|Q05193|DYN1_HUMAN	>sp|Q05193|DYN1_HUMAN Dynamin-1 OS=Homo sapiens GN=DNM1 PE=1 SV=2
sp|Q05209|PTN12_HUMAN	sp|Q05209|PTN12_HUMAN	>sp|Q05209|PTN12_HUMAN Tyrosine-protein phosphatase non-receptor type 12 OS=Homo sapiens GN=PTPN12 PE=1 SV=3
sp|Q05315|LEG10_HUMAN	sp|Q05315|LEG10_HUMAN	>sp|Q05315|LEG10_HUMAN Galectin-10 OS=Homo sapiens GN=CLC PE=1 SV=3
sp|Q05397|FAK1_HUMAN	sp|Q05397|FAK1_HUMAN	>sp|Q05397|FAK1_HUMAN Focal adhesion kinase 1 OS=Homo sapiens GN=PTK2 PE=1 SV=2
sp|Q05655|KPCD_HUMAN	sp|Q05655|KPCD_HUMAN	>sp|Q05655|KPCD_HUMAN Protein kinase C delta type OS=Homo sapiens GN=PRKCD PE=1 SV=2
sp|Q05682|CALD1_HUMAN	sp|Q05682|CALD1_HUMAN	>sp|Q05682|CALD1_HUMAN Caldesmon OS=Homo sapiens GN=CALD1 PE=1 SV=3
sp|Q06187|BTK_HUMAN	sp|Q06187|BTK_HUMAN	>sp|Q06187|BTK_HUMAN Tyrosine-protein kinase BTK OS=Homo sapiens GN=BTK PE=1 SV=3
sp|Q06323|PSME1_HUMAN	sp|Q06323|PSME1_HUMAN	>sp|Q06323|PSME1_HUMAN Proteasome activator complex subunit 1 OS=Homo sapiens GN=PSME1 PE=1 SV=1
sp|Q06830|PRDX1_HUMAN	sp|Q06830|PRDX1_HUMAN	>sp|Q06830|PRDX1_HUMAN Peroxiredoxin-1 OS=Homo sapiens GN=PRDX1 PE=1 SV=1
sp|Q07000|1C15_HUMAN	sp|Q07000|1C15_HUMAN	>sp|Q07000|1C15_HUMAN HLA class I histocompatibility antigen, Cw-15 alpha chain OS=Homo sapiens GN=HLA-C PE=1 SV=1
sp|Q07020|RL18_HUMAN	sp|Q07020|RL18_HUMAN	>sp|Q07020|RL18_HUMAN 60S ribosomal protein L18 OS=Homo sapiens GN=RPL18 PE=1 SV=2
sp|Q07021|C1QBP_HUMAN	sp|Q07021|C1QBP_HUMAN	>sp|Q07021|C1QBP_HUMAN Complement component 1 Q subcomponent-binding protein, mitochondrial OS=Homo sapiens GN=C1QBP PE=1 SV=1
sp|Q07065|CKAP4_HUMAN	sp|Q07065|CKAP4_HUMAN	>sp|Q07065|CKAP4_HUMAN Cytoskeleton-associated protein 4 OS=Homo sapiens GN=CKAP4 PE=1 SV=2
sp|Q07283|TRHY_HUMAN	sp|Q07283|TRHY_HUMAN	>sp|Q07283|TRHY_HUMAN Trichohyalin OS=Homo sapiens GN=TCHH PE=1 SV=2
sp|Q07812|BAX_HUMAN	sp|Q07812|BAX_HUMAN	>sp|Q07812|BAX_HUMAN Apoptosis regulator BAX OS=Homo sapiens GN=BAX PE=1 SV=1
sp|Q07817|B2CL1_HUMAN	sp|Q07817|B2CL1_HUMAN	>sp|Q07817|B2CL1_HUMAN Bcl-2-like protein 1 OS=Homo sapiens GN=BCL2L1 PE=1 SV=1
sp|Q07960|RHG01_HUMAN	sp|Q07960|RHG01_HUMAN	>sp|Q07960|RHG01_HUMAN Rho GTPase-activating protein 1 OS=Homo sapiens GN=ARHGAP1 PE=1 SV=1
sp|Q08209|PP2BA_HUMAN	sp|Q08209|PP2BA_HUMAN	>sp|Q08209|PP2BA_HUMAN Serine/threonine-protein phosphatase 2B catalytic subunit alpha isoform OS=Homo sapiens GN=PPP3CA PE=1 SV=1
sp|Q08477|CP4F3_HUMAN;sp|P98187|CP4F8_HUMAN;sp|P78329|CP4F2_HUMAN	sp|Q08477|CP4F3_HUMAN;sp|P98187|CP4F8_HUMAN;sp|P78329|CP4F2_HUMAN	>sp|Q08477|CP4F3_HUMAN Leukotriene-B(4) omega-hydroxylase 2 OS=Homo sapiens GN=CYP4F3 PE=2 SV=2;>sp|P98187|CP4F8_HUMAN Cytochrome P450 4F8 OS=Homo sapiens GN=CYP4F8 PE=1 SV=1;>sp|P78329|CP4F2_HUMAN Leukotriene-B(4) omega-hydroxylase 1 OS=Homo sapiens GN=CY
sp|Q08495|DEMA_HUMAN	sp|Q08495|DEMA_HUMAN	>sp|Q08495|DEMA_HUMAN Dematin OS=Homo sapiens GN=DMTN PE=1 SV=3
sp|Q08722|CD47_HUMAN	sp|Q08722|CD47_HUMAN	>sp|Q08722|CD47_HUMAN Leukocyte surface antigen CD47 OS=Homo sapiens GN=CD47 PE=1 SV=1
sp|Q08AM6|VAC14_HUMAN	sp|Q08AM6|VAC14_HUMAN	>sp|Q08AM6|VAC14_HUMAN Protein VAC14 homolog OS=Homo sapiens GN=VAC14 PE=1 SV=1
sp|Q09028|RBBP4_HUMAN	sp|Q09028|RBBP4_HUMAN	>sp|Q09028|RBBP4_HUMAN Histone-binding protein RBBP4 OS=Homo sapiens GN=RBBP4 PE=1 SV=3
sp|Q0VD83|APOBR_HUMAN	sp|Q0VD83|APOBR_HUMAN	>sp|Q0VD83|APOBR_HUMAN Apolipoprotein B receptor OS=Homo sapiens GN=APOBR PE=1 SV=2
sp|Q0VGL1|LTOR4_HUMAN	sp|Q0VGL1|LTOR4_HUMAN	>sp|Q0VGL1|LTOR4_HUMAN Ragulator complex protein LAMTOR4 OS=Homo sapiens GN=LAMTOR4 PE=1 SV=1
sp|Q0ZGT2|NEXN_HUMAN	sp|Q0ZGT2|NEXN_HUMAN	>sp|Q0ZGT2|NEXN_HUMAN Nexilin OS=Homo sapiens GN=NEXN PE=1 SV=1
sp|Q10567|AP1B1_HUMAN	sp|Q10567|AP1B1_HUMAN	>sp|Q10567|AP1B1_HUMAN AP-1 complex subunit beta-1 OS=Homo sapiens GN=AP1B1 PE=1 SV=2
sp|Q10588|BST1_HUMAN	sp|Q10588|BST1_HUMAN	>sp|Q10588|BST1_HUMAN ADP-ribosyl cyclase/cyclic ADP-ribose hydrolase 2 OS=Homo sapiens GN=BST1 PE=1 SV=2
sp|Q12765|SCRN1_HUMAN	sp|Q12765|SCRN1_HUMAN	>sp|Q12765|SCRN1_HUMAN Secernin-1 OS=Homo sapiens GN=SCRN1 PE=1 SV=2
sp|Q12805|FBLN3_HUMAN	sp|Q12805|FBLN3_HUMAN	>sp|Q12805|FBLN3_HUMAN EGF-containing fibulin-like extracellular matrix protein 1 OS=Homo sapiens GN=EFEMP1 PE=1 SV=2
sp|Q12851|M4K2_HUMAN	sp|Q12851|M4K2_HUMAN	>sp|Q12851|M4K2_HUMAN Mitogen-activated protein kinase kinase kinase kinase 2 OS=Homo sapiens GN=MAP4K2 PE=1 SV=2
sp|Q12906|ILF3_HUMAN	sp|Q12906|ILF3_HUMAN	>sp|Q12906|ILF3_HUMAN Interleukin enhancer-binding factor 3 OS=Homo sapiens GN=ILF3 PE=1 SV=3
sp|Q12912|LRMP_HUMAN	sp|Q12912|LRMP_HUMAN	>sp|Q12912|LRMP_HUMAN Lymphoid-restricted membrane protein OS=Homo sapiens GN=LRMP PE=1 SV=3
sp|Q12913|PTPRJ_HUMAN	sp|Q12913|PTPRJ_HUMAN	>sp|Q12913|PTPRJ_HUMAN Receptor-type tyrosine-protein phosphatase eta OS=Homo sapiens GN=PTPRJ PE=1 SV=3
sp|Q12931|TRAP1_HUMAN	sp|Q12931|TRAP1_HUMAN	>sp|Q12931|TRAP1_HUMAN Heat shock protein 75 kDa, mitochondrial OS=Homo sapiens GN=TRAP1 PE=1 SV=3
sp|Q12974|TP4A2_HUMAN	sp|Q12974|TP4A2_HUMAN	>sp|Q12974|TP4A2_HUMAN Protein tyrosine phosphatase type IVA 2 OS=Homo sapiens GN=PTP4A2 PE=1 SV=1
sp|Q13011|ECH1_HUMAN	sp|Q13011|ECH1_HUMAN	>sp|Q13011|ECH1_HUMAN Delta(3,5)-Delta(2,4)-dienoyl-CoA isomerase, mitochondrial OS=Homo sapiens GN=ECH1 PE=1 SV=2
sp|Q13033|STRN3_HUMAN	sp|Q13033|STRN3_HUMAN	>sp|Q13033|STRN3_HUMAN Striatin-3 OS=Homo sapiens GN=STRN3 PE=1 SV=3
sp|Q13043|STK4_HUMAN;sp|Q13188|STK3_HUMAN	sp|Q13043|STK4_HUMAN	>sp|Q13043|STK4_HUMAN Serine/threonine-protein kinase 4 OS=Homo sapiens GN=STK4 PE=1 SV=2
sp|Q13045|FLII_HUMAN	sp|Q13045|FLII_HUMAN	>sp|Q13045|FLII_HUMAN Protein flightless-1 homolog OS=Homo sapiens GN=FLII PE=1 SV=2
sp|Q13057|COASY_HUMAN	sp|Q13057|COASY_HUMAN	>sp|Q13057|COASY_HUMAN Bifunctional coenzyme A synthase OS=Homo sapiens GN=COASY PE=1 SV=4
sp|Q13094|LCP2_HUMAN	sp|Q13094|LCP2_HUMAN	>sp|Q13094|LCP2_HUMAN Lymphocyte cytosolic protein 2 OS=Homo sapiens GN=LCP2 PE=1 SV=1
sp|Q13126|MTAP_HUMAN	sp|Q13126|MTAP_HUMAN	>sp|Q13126|MTAP_HUMAN S-methyl-5-thioadenosine phosphorylase OS=Homo sapiens GN=MTAP PE=1 SV=2
sp|Q13158|FADD_HUMAN	sp|Q13158|FADD_HUMAN	>sp|Q13158|FADD_HUMAN FAS-associated death domain protein OS=Homo sapiens GN=FADD PE=1 SV=1
sp|Q13162|PRDX4_HUMAN	sp|Q13162|PRDX4_HUMAN	>sp|Q13162|PRDX4_HUMAN Peroxiredoxin-4 OS=Homo sapiens GN=PRDX4 PE=1 SV=1
sp|Q13177|PAK2_HUMAN;sp|O75914|PAK3_HUMAN	sp|Q13177|PAK2_HUMAN	>sp|Q13177|PAK2_HUMAN Serine/threonine-protein kinase PAK 2 OS=Homo sapiens GN=PAK2 PE=1 SV=3
sp|Q13200|PSMD2_HUMAN	sp|Q13200|PSMD2_HUMAN	>sp|Q13200|PSMD2_HUMAN 26S proteasome non-ATPase regulatory subunit 2 OS=Homo sapiens GN=PSMD2 PE=1 SV=3
sp|Q13201|MMRN1_HUMAN	sp|Q13201|MMRN1_HUMAN	>sp|Q13201|MMRN1_HUMAN Multimerin-1 OS=Homo sapiens GN=MMRN1 PE=1 SV=3
sp|Q13228|SBP1_HUMAN	sp|Q13228|SBP1_HUMAN	>sp|Q13228|SBP1_HUMAN Selenium-binding protein 1 OS=Homo sapiens GN=SELENBP1 PE=1 SV=2
sp|Q13231|CHIT1_HUMAN	sp|Q13231|CHIT1_HUMAN	>sp|Q13231|CHIT1_HUMAN Chitotriosidase-1 OS=Homo sapiens GN=CHIT1 PE=1 SV=1
sp|Q13347|EIF3I_HUMAN	sp|Q13347|EIF3I_HUMAN	>sp|Q13347|EIF3I_HUMAN Eukaryotic translation initiation factor 3 subunit I OS=Homo sapiens GN=EIF3I PE=1 SV=1
sp|Q13404|UB2V1_HUMAN;sp|Q15819|UB2V2_HUMAN	sp|Q13404|UB2V1_HUMAN;sp|Q15819|UB2V2_HUMAN	>sp|Q13404|UB2V1_HUMAN Ubiquitin-conjugating enzyme E2 variant 1 OS=Homo sapiens GN=UBE2V1 PE=1 SV=2;>sp|Q15819|UB2V2_HUMAN Ubiquitin-conjugating enzyme E2 variant 2 OS=Homo sapiens GN=UBE2V2 PE=1 SV=4
sp|Q13409|DC1I2_HUMAN	sp|Q13409|DC1I2_HUMAN	>sp|Q13409|DC1I2_HUMAN Cytoplasmic dynein 1 intermediate chain 2 OS=Homo sapiens GN=DYNC1I2 PE=1 SV=3
sp|Q13418|ILK_HUMAN	sp|Q13418|ILK_HUMAN	>sp|Q13418|ILK_HUMAN Integrin-linked protein kinase OS=Homo sapiens GN=ILK PE=1 SV=2
sp|Q13464|ROCK1_HUMAN	sp|Q13464|ROCK1_HUMAN	>sp|Q13464|ROCK1_HUMAN Rho-associated protein kinase 1 OS=Homo sapiens GN=ROCK1 PE=1 SV=1
sp|Q13488|VPP3_HUMAN	sp|Q13488|VPP3_HUMAN	>sp|Q13488|VPP3_HUMAN V-type proton ATPase 116 kDa subunit a isoform 3 OS=Homo sapiens GN=TCIRG1 PE=1 SV=3
sp|Q13510|ASAH1_HUMAN	sp|Q13510|ASAH1_HUMAN	>sp|Q13510|ASAH1_HUMAN Acid ceramidase OS=Homo sapiens GN=ASAH1 PE=1 SV=5
sp|Q13526|PIN1_HUMAN	sp|Q13526|PIN1_HUMAN	>sp|Q13526|PIN1_HUMAN Peptidyl-prolyl cis-trans isomerase NIMA-interacting 1 OS=Homo sapiens GN=PIN1 PE=1 SV=1
sp|Q13561|DCTN2_HUMAN	sp|Q13561|DCTN2_HUMAN	>sp|Q13561|DCTN2_HUMAN Dynactin subunit 2 OS=Homo sapiens GN=DCTN2 PE=1 SV=4
sp|Q13576|IQGA2_HUMAN	sp|Q13576|IQGA2_HUMAN	>sp|Q13576|IQGA2_HUMAN Ras GTPase-activating-like protein IQGAP2 OS=Homo sapiens GN=IQGAP2 PE=1 SV=4
sp|Q13586|STIM1_HUMAN	sp|Q13586|STIM1_HUMAN	>sp|Q13586|STIM1_HUMAN Stromal interaction molecule 1 OS=Homo sapiens GN=STIM1 PE=1 SV=3
sp|Q13617|CUL2_HUMAN	sp|Q13617|CUL2_HUMAN	>sp|Q13617|CUL2_HUMAN Cullin-2 OS=Homo sapiens GN=CUL2 PE=1 SV=2
sp|Q13630|FCL_HUMAN	sp|Q13630|FCL_HUMAN	>sp|Q13630|FCL_HUMAN GDP-L-fucose synthase OS=Homo sapiens GN=TSTA3 PE=1 SV=1
sp|Q13636|RAB31_HUMAN;sp|Q9UL26|RB22A_HUMAN	sp|Q13636|RAB31_HUMAN;sp|Q9UL26|RB22A_HUMAN	>sp|Q13636|RAB31_HUMAN Ras-related protein Rab-31 OS=Homo sapiens GN=RAB31 PE=1 SV=1;>sp|Q9UL26|RB22A_HUMAN Ras-related protein Rab-22A OS=Homo sapiens GN=RAB22A PE=1 SV=2
sp|Q13637|RAB32_HUMAN;sp|P57729|RAB38_HUMAN;sp|O14966|RAB7L_HUMAN	sp|Q13637|RAB32_HUMAN	>sp|Q13637|RAB32_HUMAN Ras-related protein Rab-32 OS=Homo sapiens GN=RAB32 PE=1 SV=3
sp|Q13642|FHL1_HUMAN	sp|Q13642|FHL1_HUMAN	>sp|Q13642|FHL1_HUMAN Four and a half LIM domains protein 1 OS=Homo sapiens GN=FHL1 PE=1 SV=4
sp|Q13813|SPTN1_HUMAN	sp|Q13813|SPTN1_HUMAN	>sp|Q13813|SPTN1_HUMAN Spectrin alpha chain, non-erythrocytic 1 OS=Homo sapiens GN=SPTAN1 PE=1 SV=3
sp|Q13884|SNTB1_HUMAN	sp|Q13884|SNTB1_HUMAN	>sp|Q13884|SNTB1_HUMAN Beta-1-syntrophin OS=Homo sapiens GN=SNTB1 PE=1 SV=3
sp|Q13976|KGP1_HUMAN	sp|Q13976|KGP1_HUMAN	>sp|Q13976|KGP1_HUMAN cGMP-dependent protein kinase 1 OS=Homo sapiens GN=PRKG1 PE=1 SV=3
sp|Q14005|IL16_HUMAN	sp|Q14005|IL16_HUMAN	>sp|Q14005|IL16_HUMAN Pro-interleukin-16 OS=Homo sapiens GN=IL16 PE=1 SV=4
sp|Q14012|KCC1A_HUMAN	sp|Q14012|KCC1A_HUMAN	>sp|Q14012|KCC1A_HUMAN Calcium/calmodulin-dependent protein kinase type 1 OS=Homo sapiens GN=CAMK1 PE=1 SV=1
sp|Q14019|COTL1_HUMAN	sp|Q14019|COTL1_HUMAN	>sp|Q14019|COTL1_HUMAN Coactosin-like protein OS=Homo sapiens GN=COTL1 PE=1 SV=3
sp|Q14103|HNRPD_HUMAN;sp|O14979|HNRDL_HUMAN	sp|Q14103|HNRPD_HUMAN;sp|O14979|HNRDL_HUMAN	>sp|Q14103|HNRPD_HUMAN Heterogeneous nuclear ribonucleoprotein D0 OS=Homo sapiens GN=HNRNPD PE=1 SV=1;>sp|O14979|HNRDL_HUMAN Heterogeneous nuclear ribonucleoprotein D-like OS=Homo sapiens GN=HNRNPDL PE=1 SV=3
sp|Q14141|SEPT6_HUMAN	sp|Q14141|SEPT6_HUMAN	>sp|Q14141|SEPT6_HUMAN Septin-6 OS=Homo sapiens GN=SEPT6 PE=1 SV=4
sp|Q14162|SREC_HUMAN	sp|Q14162|SREC_HUMAN	>sp|Q14162|SREC_HUMAN Scavenger receptor class F member 1 OS=Homo sapiens GN=SCARF1 PE=1 SV=3
sp|Q14165|MLEC_HUMAN	sp|Q14165|MLEC_HUMAN	>sp|Q14165|MLEC_HUMAN Malectin OS=Homo sapiens GN=MLEC PE=1 SV=1
sp|Q14166|TTL12_HUMAN	sp|Q14166|TTL12_HUMAN	>sp|Q14166|TTL12_HUMAN Tubulin--tyrosine ligase-like protein 12 OS=Homo sapiens GN=TTLL12 PE=1 SV=2
sp|Q14191|WRN_HUMAN	sp|Q14191|WRN_HUMAN	>sp|Q14191|WRN_HUMAN Werner syndrome ATP-dependent helicase OS=Homo sapiens GN=WRN PE=1 SV=2
sp|Q14203|DCTN1_HUMAN	sp|Q14203|DCTN1_HUMAN	>sp|Q14203|DCTN1_HUMAN Dynactin subunit 1 OS=Homo sapiens GN=DCTN1 PE=1 SV=3
sp|Q14204|DYHC1_HUMAN	sp|Q14204|DYHC1_HUMAN	>sp|Q14204|DYHC1_HUMAN Cytoplasmic dynein 1 heavy chain 1 OS=Homo sapiens GN=DYNC1H1 PE=1 SV=5
sp|Q14240|IF4A2_HUMAN	sp|Q14240|IF4A2_HUMAN	>sp|Q14240|IF4A2_HUMAN Eukaryotic initiation factor 4A-II OS=Homo sapiens GN=EIF4A2 PE=1 SV=2
sp|Q14247|SRC8_HUMAN	sp|Q14247|SRC8_HUMAN	>sp|Q14247|SRC8_HUMAN Src substrate cortactin OS=Homo sapiens GN=CTTN PE=1 SV=2
sp|Q14254|FLOT2_HUMAN	sp|Q14254|FLOT2_HUMAN	>sp|Q14254|FLOT2_HUMAN Flotillin-2 OS=Homo sapiens GN=FLOT2 PE=1 SV=2
sp|Q14315|FLNC_HUMAN	sp|Q14315|FLNC_HUMAN	>sp|Q14315|FLNC_HUMAN Filamin-C OS=Homo sapiens GN=FLNC PE=1 SV=3
sp|Q14344|GNA13_HUMAN	sp|Q14344|GNA13_HUMAN	>sp|Q14344|GNA13_HUMAN Guanine nucleotide-binding protein subunit alpha-13 OS=Homo sapiens GN=GNA13 PE=1 SV=2
sp|Q14392|LRC32_HUMAN	sp|Q14392|LRC32_HUMAN	>sp|Q14392|LRC32_HUMAN Leucine-rich repeat-containing protein 32 OS=Homo sapiens GN=LRRC32 PE=1 SV=1
sp|Q14432|PDE3A_HUMAN	sp|Q14432|PDE3A_HUMAN	>sp|Q14432|PDE3A_HUMAN cGMP-inhibited 3,5-cyclic phosphodiesterase A OS=Homo sapiens GN=PDE3A PE=1 SV=3
sp|Q14624|ITIH4_HUMAN	sp|Q14624|ITIH4_HUMAN	>sp|Q14624|ITIH4_HUMAN Inter-alpha-trypsin inhibitor heavy chain H4 OS=Homo sapiens GN=ITIH4 PE=1 SV=4
sp|Q14644|RASA3_HUMAN	sp|Q14644|RASA3_HUMAN	>sp|Q14644|RASA3_HUMAN Ras GTPase-activating protein 3 OS=Homo sapiens GN=RASA3 PE=1 SV=3
sp|Q14677|EPN4_HUMAN	sp|Q14677|EPN4_HUMAN	>sp|Q14677|EPN4_HUMAN Clathrin interactor 1 OS=Homo sapiens GN=CLINT1 PE=1 SV=1
sp|Q14697|GANAB_HUMAN	sp|Q14697|GANAB_HUMAN	>sp|Q14697|GANAB_HUMAN Neutral alpha-glucosidase AB OS=Homo sapiens GN=GANAB PE=1 SV=3
sp|Q14728|MFS10_HUMAN	sp|Q14728|MFS10_HUMAN	>sp|Q14728|MFS10_HUMAN Major facilitator superfamily domain-containing protein 10 OS=Homo sapiens GN=MFSD10 PE=2 SV=1
sp|Q14764|MVP_HUMAN	sp|Q14764|MVP_HUMAN	>sp|Q14764|MVP_HUMAN Major vault protein OS=Homo sapiens GN=MVP PE=1 SV=4
sp|Q14766|LTBP1_HUMAN	sp|Q14766|LTBP1_HUMAN	>sp|Q14766|LTBP1_HUMAN Latent-transforming growth factor beta-binding protein 1 OS=Homo sapiens GN=LTBP1 PE=1 SV=4
sp|Q14847|LASP1_HUMAN	sp|Q14847|LASP1_HUMAN	>sp|Q14847|LASP1_HUMAN LIM and SH3 domain protein 1 OS=Homo sapiens GN=LASP1 PE=1 SV=2
sp|Q14956|GPNMB_HUMAN	sp|Q14956|GPNMB_HUMAN	>sp|Q14956|GPNMB_HUMAN Transmembrane glycoprotein NMB OS=Homo sapiens GN=GPNMB PE=1 SV=2
sp|Q14974|IMB1_HUMAN	sp|Q14974|IMB1_HUMAN	>sp|Q14974|IMB1_HUMAN Importin subunit beta-1 OS=Homo sapiens GN=KPNB1 PE=1 SV=2
sp|Q14BN4|SLMAP_HUMAN	sp|Q14BN4|SLMAP_HUMAN	>sp|Q14BN4|SLMAP_HUMAN Sarcolemmal membrane-associated protein OS=Homo sapiens GN=SLMAP PE=1 SV=1
sp|Q15008|PSMD6_HUMAN	sp|Q15008|PSMD6_HUMAN	>sp|Q15008|PSMD6_HUMAN 26S proteasome non-ATPase regulatory subunit 6 OS=Homo sapiens GN=PSMD6 PE=1 SV=1
sp|Q15019|SEPT2_HUMAN	sp|Q15019|SEPT2_HUMAN	>sp|Q15019|SEPT2_HUMAN Septin-2 OS=Homo sapiens GN=SEPT2 PE=1 SV=1
sp|Q15027|ACAP1_HUMAN	sp|Q15027|ACAP1_HUMAN	>sp|Q15027|ACAP1_HUMAN Arf-GAP with coiled-coil, ANK repeat and PH domain-containing protein 1 OS=Homo sapiens GN=ACAP1 PE=1 SV=1
sp|Q15056|IF4H_HUMAN	sp|Q15056|IF4H_HUMAN	>sp|Q15056|IF4H_HUMAN Eukaryotic translation initiation factor 4H OS=Homo sapiens GN=EIF4H PE=1 SV=5
sp|Q15080|NCF4_HUMAN	sp|Q15080|NCF4_HUMAN	>sp|Q15080|NCF4_HUMAN Neutrophil cytosol factor 4 OS=Homo sapiens GN=NCF4 PE=1 SV=2
sp|Q15084|PDIA6_HUMAN	sp|Q15084|PDIA6_HUMAN	>sp|Q15084|PDIA6_HUMAN Protein disulfide-isomerase A6 OS=Homo sapiens GN=PDIA6 PE=1 SV=1
sp|Q15102|PA1B3_HUMAN	sp|Q15102|PA1B3_HUMAN	>sp|Q15102|PA1B3_HUMAN Platelet-activating factor acetylhydrolase IB subunit gamma OS=Homo sapiens GN=PAFAH1B3 PE=1 SV=1
sp|Q15121|PEA15_HUMAN	sp|Q15121|PEA15_HUMAN	>sp|Q15121|PEA15_HUMAN Astrocytic phosphoprotein PEA-15 OS=Homo sapiens GN=PEA15 PE=1 SV=2
sp|Q15126|PMVK_HUMAN	sp|Q15126|PMVK_HUMAN	>sp|Q15126|PMVK_HUMAN Phosphomevalonate kinase OS=Homo sapiens GN=PMVK PE=1 SV=3
sp|Q15149|PLEC_HUMAN;sp|P58107|EPIPL_HUMAN	sp|Q15149|PLEC_HUMAN	>sp|Q15149|PLEC_HUMAN Plectin OS=Homo sapiens GN=PLEC PE=1 SV=3
sp|Q15172|2A5A_HUMAN	sp|Q15172|2A5A_HUMAN	>sp|Q15172|2A5A_HUMAN Serine/threonine-protein phosphatase 2A 56 kDa regulatory subunit alpha isoform OS=Homo sapiens GN=PPP2R5A PE=1 SV=1
sp|Q15181|IPYR_HUMAN	sp|Q15181|IPYR_HUMAN	>sp|Q15181|IPYR_HUMAN Inorganic pyrophosphatase OS=Homo sapiens GN=PPA1 PE=1 SV=2
sp|Q15257|PTPA_HUMAN	sp|Q15257|PTPA_HUMAN	>sp|Q15257|PTPA_HUMAN Serine/threonine-protein phosphatase 2A activator OS=Homo sapiens GN=PPP2R4 PE=1 SV=3
sp|Q15365|PCBP1_HUMAN	sp|Q15365|PCBP1_HUMAN	>sp|Q15365|PCBP1_HUMAN Poly(rC)-binding protein 1 OS=Homo sapiens GN=PCBP1 PE=1 SV=2
sp|Q15366|PCBP2_HUMAN;sp|P57721|PCBP3_HUMAN	sp|Q15366|PCBP2_HUMAN;sp|P57721|PCBP3_HUMAN	>sp|Q15366|PCBP2_HUMAN Poly(rC)-binding protein 2 OS=Homo sapiens GN=PCBP2 PE=1 SV=1;>sp|P57721|PCBP3_HUMAN Poly(rC)-binding protein 3 OS=Homo sapiens GN=PCBP3 PE=2 SV=2
sp|Q15369|ELOC_HUMAN	sp|Q15369|ELOC_HUMAN	>sp|Q15369|ELOC_HUMAN Transcription elongation factor B polypeptide 1 OS=Homo sapiens GN=TCEB1 PE=1 SV=1
sp|Q15370|ELOB_HUMAN	sp|Q15370|ELOB_HUMAN	>sp|Q15370|ELOB_HUMAN Transcription elongation factor B polypeptide 2 OS=Homo sapiens GN=TCEB2 PE=1 SV=1
sp|Q15404|RSU1_HUMAN	sp|Q15404|RSU1_HUMAN	>sp|Q15404|RSU1_HUMAN Ras suppressor protein 1 OS=Homo sapiens GN=RSU1 PE=1 SV=3
sp|Q15435|PP1R7_HUMAN	sp|Q15435|PP1R7_HUMAN	>sp|Q15435|PP1R7_HUMAN Protein phosphatase 1 regulatory subunit 7 OS=Homo sapiens GN=PPP1R7 PE=1 SV=1
sp|Q15436|SC23A_HUMAN;sp|Q15437|SC23B_HUMAN	sp|Q15436|SC23A_HUMAN;sp|Q15437|SC23B_HUMAN	>sp|Q15436|SC23A_HUMAN Protein transport protein Sec23A OS=Homo sapiens GN=SEC23A PE=1 SV=2;>sp|Q15437|SC23B_HUMAN Protein transport protein Sec23B OS=Homo sapiens GN=SEC23B PE=1 SV=2
sp|Q15555|MARE2_HUMAN	sp|Q15555|MARE2_HUMAN	>sp|Q15555|MARE2_HUMAN Microtubule-associated protein RP/EB family member 2 OS=Homo sapiens GN=MAPRE2 PE=1 SV=1
sp|Q15631|TSN_HUMAN	sp|Q15631|TSN_HUMAN	>sp|Q15631|TSN_HUMAN Translin OS=Homo sapiens GN=TSN PE=1 SV=1
sp|Q15642|CIP4_HUMAN	sp|Q15642|CIP4_HUMAN	>sp|Q15642|CIP4_HUMAN Cdc42-interacting protein 4 OS=Homo sapiens GN=TRIP10 PE=1 SV=3
sp|Q15691|MARE1_HUMAN	sp|Q15691|MARE1_HUMAN	>sp|Q15691|MARE1_HUMAN Microtubule-associated protein RP/EB family member 1 OS=Homo sapiens GN=MAPRE1 PE=1 SV=3
sp|Q15714|T22D1_HUMAN;sp|O75157|T22D2_HUMAN	sp|Q15714|T22D1_HUMAN;sp|O75157|T22D2_HUMAN	>sp|Q15714|T22D1_HUMAN TSC22 domain family protein 1 OS=Homo sapiens GN=TSC22D1 PE=1 SV=3;>sp|O75157|T22D2_HUMAN TSC22 domain family protein 2 OS=Homo sapiens GN=TSC22D2 PE=1 SV=3
sp|Q15717|ELAV1_HUMAN	sp|Q15717|ELAV1_HUMAN	>sp|Q15717|ELAV1_HUMAN ELAV-like protein 1 OS=Homo sapiens GN=ELAVL1 PE=1 SV=2
sp|Q15746|MYLK_HUMAN	sp|Q15746|MYLK_HUMAN	>sp|Q15746|MYLK_HUMAN Myosin light chain kinase, smooth muscle OS=Homo sapiens GN=MYLK PE=1 SV=4
sp|Q15762|CD226_HUMAN	sp|Q15762|CD226_HUMAN	>sp|Q15762|CD226_HUMAN CD226 antigen OS=Homo sapiens GN=CD226 PE=1 SV=2
sp|Q15768|EFNB3_HUMAN	sp|Q15768|EFNB3_HUMAN	>sp|Q15768|EFNB3_HUMAN Ephrin-B3 OS=Homo sapiens GN=EFNB3 PE=1 SV=1
sp|Q15813|TBCE_HUMAN	sp|Q15813|TBCE_HUMAN	>sp|Q15813|TBCE_HUMAN Tubulin-specific chaperone E OS=Homo sapiens GN=TBCE PE=1 SV=1
sp|Q15833|STXB2_HUMAN	sp|Q15833|STXB2_HUMAN	>sp|Q15833|STXB2_HUMAN Syntaxin-binding protein 2 OS=Homo sapiens GN=STXBP2 PE=1 SV=2
sp|Q15836|VAMP3_HUMAN	sp|Q15836|VAMP3_HUMAN	>sp|Q15836|VAMP3_HUMAN Vesicle-associated membrane protein 3 OS=Homo sapiens GN=VAMP3 PE=1 SV=3
sp|Q15843|NEDD8_HUMAN	sp|Q15843|NEDD8_HUMAN	>sp|Q15843|NEDD8_HUMAN NEDD8 OS=Homo sapiens GN=NEDD8 PE=1 SV=1
sp|Q15907|RB11B_HUMAN;sp|P62491|RB11A_HUMAN;sp|P57735|RAB25_HUMAN	sp|Q15907|RB11B_HUMAN;sp|P62491|RB11A_HUMAN	>sp|Q15907|RB11B_HUMAN Ras-related protein Rab-11B OS=Homo sapiens GN=RAB11B PE=1 SV=4;>sp|P62491|RB11A_HUMAN Ras-related protein Rab-11A OS=Homo sapiens GN=RAB11A PE=1 SV=3
sp|Q15942|ZYX_HUMAN	sp|Q15942|ZYX_HUMAN	>sp|Q15942|ZYX_HUMAN Zyxin OS=Homo sapiens GN=ZYX PE=1 SV=1
sp|Q16181|SEPT7_HUMAN;sp|Q6ZU15|SEP14_HUMAN	sp|Q16181|SEPT7_HUMAN	>sp|Q16181|SEPT7_HUMAN Septin-7 OS=Homo sapiens GN=SEPT7 PE=1 SV=2
sp|Q16186|ADRM1_HUMAN	sp|Q16186|ADRM1_HUMAN	>sp|Q16186|ADRM1_HUMAN Proteasomal ubiquitin receptor ADRM1 OS=Homo sapiens GN=ADRM1 PE=1 SV=2
sp|Q16401|PSMD5_HUMAN	sp|Q16401|PSMD5_HUMAN	>sp|Q16401|PSMD5_HUMAN 26S proteasome non-ATPase regulatory subunit 5 OS=Homo sapiens GN=PSMD5 PE=1 SV=3
sp|Q16512|PKN1_HUMAN	sp|Q16512|PKN1_HUMAN	>sp|Q16512|PKN1_HUMAN Serine/threonine-protein kinase N1 OS=Homo sapiens GN=PKN1 PE=1 SV=2
sp|Q16531|DDB1_HUMAN	sp|Q16531|DDB1_HUMAN	>sp|Q16531|DDB1_HUMAN DNA damage-binding protein 1 OS=Homo sapiens GN=DDB1 PE=1 SV=1
sp|Q16539|MK14_HUMAN	sp|Q16539|MK14_HUMAN	>sp|Q16539|MK14_HUMAN Mitogen-activated protein kinase 14 OS=Homo sapiens GN=MAPK14 PE=1 SV=3
sp|Q16543|CDC37_HUMAN	sp|Q16543|CDC37_HUMAN	>sp|Q16543|CDC37_HUMAN Hsp90 co-chaperone Cdc37 OS=Homo sapiens GN=CDC37 PE=1 SV=1
sp|Q16555|DPYL2_HUMAN;sp|Q14194|DPYL1_HUMAN;sp|Q14195|DPYL3_HUMAN	sp|Q16555|DPYL2_HUMAN	>sp|Q16555|DPYL2_HUMAN Dihydropyrimidinase-related protein 2 OS=Homo sapiens GN=DPYSL2 PE=1 SV=1
sp|Q16610|ECM1_HUMAN	sp|Q16610|ECM1_HUMAN	>sp|Q16610|ECM1_HUMAN Extracellular matrix protein 1 OS=Homo sapiens GN=ECM1 PE=1 SV=2
sp|Q16643|DREB_HUMAN	sp|Q16643|DREB_HUMAN	>sp|Q16643|DREB_HUMAN Drebrin OS=Homo sapiens GN=DBN1 PE=1 SV=4
sp|Q16644|MAPK3_HUMAN	sp|Q16644|MAPK3_HUMAN	>sp|Q16644|MAPK3_HUMAN MAP kinase-activated protein kinase 3 OS=Homo sapiens GN=MAPKAPK3 PE=1 SV=1
sp|Q16698|DECR_HUMAN	sp|Q16698|DECR_HUMAN	>sp|Q16698|DECR_HUMAN 2,4-dienoyl-CoA reductase, mitochondrial OS=Homo sapiens GN=DECR1 PE=1 SV=1
sp|Q16762|THTR_HUMAN	sp|Q16762|THTR_HUMAN	>sp|Q16762|THTR_HUMAN Thiosulfate sulfurtransferase OS=Homo sapiens GN=TST PE=1 SV=4
sp|Q16769|QPCT_HUMAN	sp|Q16769|QPCT_HUMAN	>sp|Q16769|QPCT_HUMAN Glutaminyl-peptide cyclotransferase OS=Homo sapiens GN=QPCT PE=1 SV=1
sp|Q16774|KGUA_HUMAN	sp|Q16774|KGUA_HUMAN	>sp|Q16774|KGUA_HUMAN Guanylate kinase OS=Homo sapiens GN=GUK1 PE=1 SV=2
sp|Q16775|GLO2_HUMAN	sp|Q16775|GLO2_HUMAN	>sp|Q16775|GLO2_HUMAN Hydroxyacylglutathione hydrolase, mitochondrial OS=Homo sapiens GN=HAGH PE=1 SV=2
sp|Q16799|RTN1_HUMAN	sp|Q16799|RTN1_HUMAN	>sp|Q16799|RTN1_HUMAN Reticulon-1 OS=Homo sapiens GN=RTN1 PE=1 SV=1
sp|Q16851|UGPA_HUMAN	sp|Q16851|UGPA_HUMAN	>sp|Q16851|UGPA_HUMAN UTP--glucose-1-phosphate uridylyltransferase OS=Homo sapiens GN=UGP2 PE=1 SV=5
sp|Q16864|VATF_HUMAN	sp|Q16864|VATF_HUMAN	>sp|Q16864|VATF_HUMAN V-type proton ATPase subunit F OS=Homo sapiens GN=ATP6V1F PE=1 SV=2
sp|Q16881|TRXR1_HUMAN	sp|Q16881|TRXR1_HUMAN	>sp|Q16881|TRXR1_HUMAN Thioredoxin reductase 1, cytoplasmic OS=Homo sapiens GN=TXNRD1 PE=1 SV=3
sp|Q27J81|INF2_HUMAN	sp|Q27J81|INF2_HUMAN	>sp|Q27J81|INF2_HUMAN Inverted formin-2 OS=Homo sapiens GN=INF2 PE=1 SV=2
sp|Q32MZ4|LRRF1_HUMAN	sp|Q32MZ4|LRRF1_HUMAN	>sp|Q32MZ4|LRRF1_HUMAN Leucine-rich repeat flightless-interacting protein 1 OS=Homo sapiens GN=LRRFIP1 PE=1 SV=2
sp|Q3LXA3|DHAK_HUMAN	sp|Q3LXA3|DHAK_HUMAN	>sp|Q3LXA3|DHAK_HUMAN Bifunctional ATP-dependent dihydroxyacetone kinase/FAD-AMP lyase (cyclizing) OS=Homo sapiens GN=DAK PE=1 SV=2
sp|Q3MIR4|CC50B_HUMAN;sp|Q9NV96|CC50A_HUMAN	sp|Q3MIR4|CC50B_HUMAN;sp|Q9NV96|CC50A_HUMAN	>sp|Q3MIR4|CC50B_HUMAN Cell cycle control protein 50B OS=Homo sapiens GN=TMEM30B PE=1 SV=1;>sp|Q9NV96|CC50A_HUMAN Cell cycle control protein 50A OS=Homo sapiens GN=TMEM30A PE=1 SV=1
sp|Q3YEC7|RABL6_HUMAN	sp|Q3YEC7|RABL6_HUMAN	>sp|Q3YEC7|RABL6_HUMAN Rab-like protein 6 OS=Homo sapiens GN=RABL6 PE=1 SV=2
sp|Q3ZCM7|TBB8_HUMAN	sp|Q3ZCM7|TBB8_HUMAN	>sp|Q3ZCM7|TBB8_HUMAN Tubulin beta-8 chain OS=Homo sapiens GN=TUBB8 PE=1 SV=2
sp|Q3ZCW2|LEGL_HUMAN	sp|Q3ZCW2|LEGL_HUMAN	>sp|Q3ZCW2|LEGL_HUMAN Galectin-related protein OS=Homo sapiens GN=LGALSL PE=1 SV=2
sp|Q4KMQ2|ANO6_HUMAN	sp|Q4KMQ2|ANO6_HUMAN	>sp|Q4KMQ2|ANO6_HUMAN Anoctamin-6 OS=Homo sapiens GN=ANO6 PE=1 SV=2
sp|Q53HC9|TSSC1_HUMAN	sp|Q53HC9|TSSC1_HUMAN	>sp|Q53HC9|TSSC1_HUMAN Protein TSSC1 OS=Homo sapiens GN=TSSC1 PE=1 SV=2
sp|Q53TN4|CYBR1_HUMAN	sp|Q53TN4|CYBR1_HUMAN	>sp|Q53TN4|CYBR1_HUMAN Cytochrome b reductase 1 OS=Homo sapiens GN=CYBRD1 PE=1 SV=1
sp|Q562R1|ACTBL_HUMAN	sp|Q562R1|ACTBL_HUMAN	>sp|Q562R1|ACTBL_HUMAN Beta-actin-like protein 2 OS=Homo sapiens GN=ACTBL2 PE=1 SV=2
sp|Q5H9R7|PP6R3_HUMAN	sp|Q5H9R7|PP6R3_HUMAN	>sp|Q5H9R7|PP6R3_HUMAN Serine/threonine-protein phosphatase 6 regulatory subunit 3 OS=Homo sapiens GN=PPP6R3 PE=1 SV=2
sp|Q5HYK7|SH319_HUMAN	sp|Q5HYK7|SH319_HUMAN	>sp|Q5HYK7|SH319_HUMAN SH3 domain-containing protein 19 OS=Homo sapiens GN=SH3D19 PE=1 SV=2
sp|Q7Z2X7|PAGE2_HUMAN;sp|Q5JRK9|GGEE3_HUMAN	sp|Q7Z2X7|PAGE2_HUMAN;sp|Q5JRK9|GGEE3_HUMAN	>sp|Q7Z2X7|PAGE2_HUMAN P antigen family member 2 OS=Homo sapiens GN=PAGE2 PE=2 SV=1;>sp|Q5JRK9|GGEE3_HUMAN Putative G antigen family E member 3 OS=Homo sapiens GN=PAGE2B PE=2 SV=1
sp|Q5JSH3|WDR44_HUMAN	sp|Q5JSH3|WDR44_HUMAN	>sp|Q5JSH3|WDR44_HUMAN WD repeat-containing protein 44 OS=Homo sapiens GN=WDR44 PE=1 SV=1
sp|Q5JTV8|TOIP1_HUMAN	sp|Q5JTV8|TOIP1_HUMAN	>sp|Q5JTV8|TOIP1_HUMAN Torsin-1A-interacting protein 1 OS=Homo sapiens GN=TOR1AIP1 PE=1 SV=2
sp|Q5M9N0|CD158_HUMAN	sp|Q5M9N0|CD158_HUMAN	>sp|Q5M9N0|CD158_HUMAN Coiled-coil domain-containing protein 158 OS=Homo sapiens GN=CCDC158 PE=1 SV=2
sp|Q5QJ74|TBCEL_HUMAN	sp|Q5QJ74|TBCEL_HUMAN	>sp|Q5QJ74|TBCEL_HUMAN Tubulin-specific chaperone cofactor E-like protein OS=Homo sapiens GN=TBCEL PE=2 SV=2
sp|Q5S007|LRRK2_HUMAN	sp|Q5S007|LRRK2_HUMAN	>sp|Q5S007|LRRK2_HUMAN Leucine-rich repeat serine/threonine-protein kinase 2 OS=Homo sapiens GN=LRRK2 PE=1 SV=2
sp|Q5SQ64|LY66F_HUMAN	sp|Q5SQ64|LY66F_HUMAN	>sp|Q5SQ64|LY66F_HUMAN Lymphocyte antigen 6 complex locus protein G6f OS=Homo sapiens GN=LY6G6F PE=1 SV=2
sp|Q5SSJ5|HP1B3_HUMAN	sp|Q5SSJ5|HP1B3_HUMAN	>sp|Q5SSJ5|HP1B3_HUMAN Heterochromatin protein 1-binding protein 3 OS=Homo sapiens GN=HP1BP3 PE=1 SV=1
sp|Q5ST30|SYVM_HUMAN	sp|Q5ST30|SYVM_HUMAN	>sp|Q5ST30|SYVM_HUMAN Valine--tRNA ligase, mitochondrial OS=Homo sapiens GN=VARS2 PE=1 SV=2
sp|Q5SW79|CE170_HUMAN	sp|Q5SW79|CE170_HUMAN	>sp|Q5SW79|CE170_HUMAN Centrosomal protein of 170 kDa OS=Homo sapiens GN=CEP170 PE=1 SV=1
sp|Q5T447|HECD3_HUMAN	sp|Q5T447|HECD3_HUMAN	>sp|Q5T447|HECD3_HUMAN E3 ubiquitin-protein ligase HECTD3 OS=Homo sapiens GN=HECTD3 PE=1 SV=1
sp|Q5T4S7|UBR4_HUMAN	sp|Q5T4S7|UBR4_HUMAN	>sp|Q5T4S7|UBR4_HUMAN E3 ubiquitin-protein ligase UBR4 OS=Homo sapiens GN=UBR4 PE=1 SV=1
sp|Q5T7N2|LITD1_HUMAN	sp|Q5T7N2|LITD1_HUMAN	>sp|Q5T7N2|LITD1_HUMAN LINE-1 type transposase domain-containing protein 1 OS=Homo sapiens GN=L1TD1 PE=1 SV=1
sp|Q5TDH0|DDI2_HUMAN	sp|Q5TDH0|DDI2_HUMAN	>sp|Q5TDH0|DDI2_HUMAN Protein DDI1 homolog 2 OS=Homo sapiens GN=DDI2 PE=1 SV=1
sp|Q5XPI4|RN123_HUMAN	sp|Q5XPI4|RN123_HUMAN	>sp|Q5XPI4|RN123_HUMAN E3 ubiquitin-protein ligase RNF123 OS=Homo sapiens GN=RNF123 PE=1 SV=1
sp|Q66K66|TM198_HUMAN	sp|Q66K66|TM198_HUMAN	>sp|Q66K66|TM198_HUMAN Transmembrane protein 198 OS=Homo sapiens GN=TMEM198 PE=1 SV=1
sp|Q684P5|RPGP2_HUMAN	sp|Q684P5|RPGP2_HUMAN	>sp|Q684P5|RPGP2_HUMAN Rap1 GTPase-activating protein 2 OS=Homo sapiens GN=RAP1GAP2 PE=1 SV=2
sp|Q68D91|MBLC2_HUMAN	sp|Q68D91|MBLC2_HUMAN	>sp|Q68D91|MBLC2_HUMAN Metallo-beta-lactamase domain-containing protein 2 OS=Homo sapiens GN=MBLAC2 PE=1 SV=3
sp|Q69YW2|STUM_HUMAN	sp|Q69YW2|STUM_HUMAN	>sp|Q69YW2|STUM_HUMAN Protein stum homolog OS=Homo sapiens GN=C1orf95 PE=2 SV=1
sp|Q6B0K9|HBM_HUMAN	sp|Q6B0K9|HBM_HUMAN	>sp|Q6B0K9|HBM_HUMAN Hemoglobin subunit mu OS=Homo sapiens GN=HBM PE=2 SV=1
sp|Q6DD88|ATLA3_HUMAN	sp|Q6DD88|ATLA3_HUMAN	>sp|Q6DD88|ATLA3_HUMAN Atlastin-3 OS=Homo sapiens GN=ATL3 PE=1 SV=1
sp|Q6DRA6|H2B2D_HUMAN;sp|Q6DN03|H2B2C_HUMAN	sp|Q6DRA6|H2B2D_HUMAN;sp|Q6DN03|H2B2C_HUMAN	>sp|Q6DRA6|H2B2D_HUMAN Putative histone H2B type 2-D OS=Homo sapiens GN=HIST2H2BD PE=5 SV=3;>sp|Q6DN03|H2B2C_HUMAN Putative histone H2B type 2-C OS=Homo sapiens GN=HIST2H2BC PE=5 SV=3
sp|Q6FI81|CPIN1_HUMAN	sp|Q6FI81|CPIN1_HUMAN	>sp|Q6FI81|CPIN1_HUMAN Anamorsin OS=Homo sapiens GN=CIAPIN1 PE=1 SV=2
sp|Q6GMV3|PTRD1_HUMAN	sp|Q6GMV3|PTRD1_HUMAN	>sp|Q6GMV3|PTRD1_HUMAN Putative peptidyl-tRNA hydrolase PTRHD1 OS=Homo sapiens GN=PTRHD1 PE=1 SV=1
sp|Q6IAA8|LTOR1_HUMAN	sp|Q6IAA8|LTOR1_HUMAN	>sp|Q6IAA8|LTOR1_HUMAN Ragulator complex protein LAMTOR1 OS=Homo sapiens GN=LAMTOR1 PE=1 SV=2
sp|Q6IBS0|TWF2_HUMAN	sp|Q6IBS0|TWF2_HUMAN	>sp|Q6IBS0|TWF2_HUMAN Twinfilin-2 OS=Homo sapiens GN=TWF2 PE=1 SV=2
sp|Q6ICL3|TNG2_HUMAN	sp|Q6ICL3|TNG2_HUMAN	>sp|Q6ICL3|TNG2_HUMAN Transport and Golgi organization protein 2 homolog OS=Homo sapiens GN=TANGO2 PE=2 SV=1
sp|Q6JBY9|CPZIP_HUMAN	sp|Q6JBY9|CPZIP_HUMAN	>sp|Q6JBY9|CPZIP_HUMAN CapZ-interacting protein OS=Homo sapiens GN=RCSD1 PE=1 SV=1
sp|Q6NV75|GP153_HUMAN	sp|Q6NV75|GP153_HUMAN	>sp|Q6NV75|GP153_HUMAN Probable G-protein coupled receptor 153 OS=Homo sapiens GN=GPR153 PE=2 SV=2
sp|Q6NXE6|ARMC6_HUMAN	sp|Q6NXE6|ARMC6_HUMAN	>sp|Q6NXE6|ARMC6_HUMAN Armadillo repeat-containing protein 6 OS=Homo sapiens GN=ARMC6 PE=1 SV=2
sp|Q6NYC8|PPR18_HUMAN	sp|Q6NYC8|PPR18_HUMAN	>sp|Q6NYC8|PPR18_HUMAN Phostensin OS=Homo sapiens GN=PPP1R18 PE=1 SV=1
sp|Q6P4A8|PLBL1_HUMAN	sp|Q6P4A8|PLBL1_HUMAN	>sp|Q6P4A8|PLBL1_HUMAN Phospholipase B-like 1 OS=Homo sapiens GN=PLBD1 PE=1 SV=2
sp|Q6PJW8|CNST_HUMAN	sp|Q6PJW8|CNST_HUMAN	>sp|Q6PJW8|CNST_HUMAN Consortin OS=Homo sapiens GN=CNST PE=1 SV=3
sp|Q6QNY0|BL1S3_HUMAN	sp|Q6QNY0|BL1S3_HUMAN	>sp|Q6QNY0|BL1S3_HUMAN Biogenesis of lysosome-related organelles complex 1 subunit 3 OS=Homo sapiens GN=BLOC1S3 PE=1 SV=1
sp|Q6QNY1|BL1S2_HUMAN	sp|Q6QNY1|BL1S2_HUMAN	>sp|Q6QNY1|BL1S2_HUMAN Biogenesis of lysosome-related organelles complex 1 subunit 2 OS=Homo sapiens GN=BLOC1S2 PE=1 SV=1
sp|Q6S8J3|POTEE_HUMAN	sp|Q6S8J3|POTEE_HUMAN	>sp|Q6S8J3|POTEE_HUMAN POTE ankyrin domain family member E OS=Homo sapiens GN=POTEE PE=1 SV=3
sp|Q6UX06|OLFM4_HUMAN	sp|Q6UX06|OLFM4_HUMAN	>sp|Q6UX06|OLFM4_HUMAN Olfactomedin-4 OS=Homo sapiens GN=OLFM4 PE=1 SV=1
sp|Q6UX71|PXDC2_HUMAN	sp|Q6UX71|PXDC2_HUMAN	>sp|Q6UX71|PXDC2_HUMAN Plexin domain-containing protein 2 OS=Homo sapiens GN=PLXDC2 PE=1 SV=1
sp|Q6WCQ1|MPRIP_HUMAN	sp|Q6WCQ1|MPRIP_HUMAN	>sp|Q6WCQ1|MPRIP_HUMAN Myosin phosphatase Rho-interacting protein OS=Homo sapiens GN=MPRIP PE=1 SV=3
sp|Q6WKZ4|RFIP1_HUMAN;sp|Q7L804|RFIP2_HUMAN	sp|Q6WKZ4|RFIP1_HUMAN;sp|Q7L804|RFIP2_HUMAN	>sp|Q6WKZ4|RFIP1_HUMAN Rab11 family-interacting protein 1 OS=Homo sapiens GN=RAB11FIP1 PE=1 SV=3;>sp|Q7L804|RFIP2_HUMAN Rab11 family-interacting protein 2 OS=Homo sapiens GN=RAB11FIP2 PE=1 SV=1
sp|Q6XQN6|PNCB_HUMAN	sp|Q6XQN6|PNCB_HUMAN	>sp|Q6XQN6|PNCB_HUMAN Nicotinate phosphoribosyltransferase OS=Homo sapiens GN=NAPRT1 PE=1 SV=2
sp|Q6YHK3|CD109_HUMAN	sp|Q6YHK3|CD109_HUMAN	>sp|Q6YHK3|CD109_HUMAN CD109 antigen OS=Homo sapiens GN=CD109 PE=1 SV=2
sp|Q6ZNJ1|NBEL2_HUMAN	sp|Q6ZNJ1|NBEL2_HUMAN	>sp|Q6ZNJ1|NBEL2_HUMAN Neurobeachin-like protein 2 OS=Homo sapiens GN=NBEAL2 PE=1 SV=2
sp|Q6ZRH9|YB011_HUMAN	sp|Q6ZRH9|YB011_HUMAN	>sp|Q6ZRH9|YB011_HUMAN Uncharacterized protein FLJ46347 OS=Homo sapiens PE=2 SV=1
sp|Q6ZTN6|AN13D_HUMAN;sp|Q8IZ07|AN13A_HUMAN	sp|Q6ZTN6|AN13D_HUMAN;sp|Q8IZ07|AN13A_HUMAN	>sp|Q6ZTN6|AN13D_HUMAN Ankyrin repeat domain-containing protein 13D OS=Homo sapiens GN=ANKRD13D PE=1 SV=2;>sp|Q8IZ07|AN13A_HUMAN Ankyrin repeat domain-containing protein 13A OS=Homo sapiens GN=ANKRD13A PE=1 SV=3
sp|Q6ZVM7|TM1L2_HUMAN	sp|Q6ZVM7|TM1L2_HUMAN	>sp|Q6ZVM7|TM1L2_HUMAN TOM1-like protein 2 OS=Homo sapiens GN=TOM1L2 PE=1 SV=1
sp|Q70J99|UN13D_HUMAN	sp|Q70J99|UN13D_HUMAN	>sp|Q70J99|UN13D_HUMAN Protein unc-13 homolog D OS=Homo sapiens GN=UNC13D PE=1 SV=1
sp|Q71U36|TBA1A_HUMAN;sp|Q13748|TBA3C_HUMAN;sp|Q6PEY2|TBA3E_HUMAN	sp|Q71U36|TBA1A_HUMAN;sp|Q13748|TBA3C_HUMAN	>sp|Q71U36|TBA1A_HUMAN Tubulin alpha-1A chain OS=Homo sapiens GN=TUBA1A PE=1 SV=1;>sp|Q13748|TBA3C_HUMAN Tubulin alpha-3C/D chain OS=Homo sapiens GN=TUBA3C PE=1 SV=3
sp|Q7KZF4|SND1_HUMAN	sp|Q7KZF4|SND1_HUMAN	>sp|Q7KZF4|SND1_HUMAN Staphylococcal nuclease domain-containing protein 1 OS=Homo sapiens GN=SND1 PE=1 SV=1
sp|Q7L2H7|EIF3M_HUMAN	sp|Q7L2H7|EIF3M_HUMAN	>sp|Q7L2H7|EIF3M_HUMAN Eukaryotic translation initiation factor 3 subunit M OS=Homo sapiens GN=EIF3M PE=1 SV=1
sp|Q7L576|CYFP1_HUMAN;sp|Q96F07|CYFP2_HUMAN	sp|Q7L576|CYFP1_HUMAN;sp|Q96F07|CYFP2_HUMAN	>sp|Q7L576|CYFP1_HUMAN Cytoplasmic FMR1-interacting protein 1 OS=Homo sapiens GN=CYFIP1 PE=1 SV=1;>sp|Q96F07|CYFP2_HUMAN Cytoplasmic FMR1-interacting protein 2 OS=Homo sapiens GN=CYFIP2 PE=1 SV=2
sp|Q7L591|DOK3_HUMAN	sp|Q7L591|DOK3_HUMAN	>sp|Q7L591|DOK3_HUMAN Docking protein 3 OS=Homo sapiens GN=DOK3 PE=1 SV=2
sp|Q7L9L4|MOB1B_HUMAN	sp|Q7L9L4|MOB1B_HUMAN	>sp|Q7L9L4|MOB1B_HUMAN MOB kinase activator 1B OS=Homo sapiens GN=MOB1B PE=1 SV=3
sp|Q7LDG7|GRP2_HUMAN	sp|Q7LDG7|GRP2_HUMAN	>sp|Q7LDG7|GRP2_HUMAN RAS guanyl-releasing protein 2 OS=Homo sapiens GN=RASGRP2 PE=1 SV=1
sp|Q7Z2W4|ZCCHV_HUMAN	sp|Q7Z2W4|ZCCHV_HUMAN	>sp|Q7Z2W4|ZCCHV_HUMAN Zinc finger CCCH-type antiviral protein 1 OS=Homo sapiens GN=ZC3HAV1 PE=1 SV=3
sp|Q7Z406|MYH14_HUMAN;sp|P12883|MYH7_HUMAN;sp|P13535|MYH8_HUMAN;sp|Q9UKX3|MYH13_HUMAN;sp|Q9Y623|MYH4_HUMAN;sp|P13533|MYH6_HUMAN;sp|P12882|MYH1_HUMAN;sp|P11055|MYH3_HUMAN;sp|Q9UKX2|MYH2_HUMAN;sp|A7E2Y1|MYH7B_HUMAN	sp|Q7Z406|MYH14_HUMAN	>sp|Q7Z406|MYH14_HUMAN Myosin-14 OS=Homo sapiens GN=MYH14 PE=1 SV=2
sp|Q7Z434|MAVS_HUMAN	sp|Q7Z434|MAVS_HUMAN	>sp|Q7Z434|MAVS_HUMAN Mitochondrial antiviral-signaling protein OS=Homo sapiens GN=MAVS PE=1 SV=2
sp|Q7Z4W1|DCXR_HUMAN	sp|Q7Z4W1|DCXR_HUMAN	>sp|Q7Z4W1|DCXR_HUMAN L-xylulose reductase OS=Homo sapiens GN=DCXR PE=1 SV=2
sp|Q7Z6P3|RAB44_HUMAN	sp|Q7Z6P3|RAB44_HUMAN	>sp|Q7Z6P3|RAB44_HUMAN Ras-related protein Rab-44 OS=Homo sapiens GN=RAB44 PE=3 SV=3
sp|Q7Z6Z7|HUWE1_HUMAN	sp|Q7Z6Z7|HUWE1_HUMAN	>sp|Q7Z6Z7|HUWE1_HUMAN E3 ubiquitin-protein ligase HUWE1 OS=Homo sapiens GN=HUWE1 PE=1 SV=3
sp|Q86U42|PABP2_HUMAN	sp|Q86U42|PABP2_HUMAN	>sp|Q86U42|PABP2_HUMAN Polyadenylate-binding protein 2 OS=Homo sapiens GN=PABPN1 PE=1 SV=3
sp|Q86UE4|LYRIC_HUMAN	sp|Q86UE4|LYRIC_HUMAN	>sp|Q86UE4|LYRIC_HUMAN Protein LYRIC OS=Homo sapiens GN=MTDH PE=1 SV=2
sp|Q86UV5|UBP48_HUMAN	sp|Q86UV5|UBP48_HUMAN	>sp|Q86UV5|UBP48_HUMAN Ubiquitin carboxyl-terminal hydrolase 48 OS=Homo sapiens GN=USP48 PE=1 SV=1
sp|Q86UX7|URP2_HUMAN	sp|Q86UX7|URP2_HUMAN	>sp|Q86UX7|URP2_HUMAN Fermitin family homolog 3 OS=Homo sapiens GN=FERMT3 PE=1 SV=1
sp|Q86V81|THOC4_HUMAN	sp|Q86V81|THOC4_HUMAN	>sp|Q86V81|THOC4_HUMAN THO complex subunit 4 OS=Homo sapiens GN=ALYREF PE=1 SV=3
sp|Q86V88|MGDP1_HUMAN	sp|Q86V88|MGDP1_HUMAN	>sp|Q86V88|MGDP1_HUMAN Magnesium-dependent phosphatase 1 OS=Homo sapiens GN=MDP1 PE=1 SV=1
sp|Q86VP6|CAND1_HUMAN	sp|Q86VP6|CAND1_HUMAN	>sp|Q86VP6|CAND1_HUMAN Cullin-associated NEDD8-dissociated protein 1 OS=Homo sapiens GN=CAND1 PE=1 SV=2
sp|Q86VS8|HOOK3_HUMAN	sp|Q86VS8|HOOK3_HUMAN	>sp|Q86VS8|HOOK3_HUMAN Protein Hook homolog 3 OS=Homo sapiens GN=HOOK3 PE=1 SV=2
sp|Q86WI1|PKHL1_HUMAN	sp|Q86WI1|PKHL1_HUMAN	>sp|Q86WI1|PKHL1_HUMAN Fibrocystin-L OS=Homo sapiens GN=PKHD1L1 PE=2 SV=2
sp|Q86YL5|TDRP_HUMAN	sp|Q86YL5|TDRP_HUMAN	>sp|Q86YL5|TDRP_HUMAN Testis development-related protein OS=Homo sapiens GN=TDRP PE=1 SV=2
sp|Q86YW5|TRML1_HUMAN	sp|Q86YW5|TRML1_HUMAN	>sp|Q86YW5|TRML1_HUMAN Trem-like transcript 1 protein OS=Homo sapiens GN=TREML1 PE=1 SV=2
sp|Q8IUE6|H2A2B_HUMAN	sp|Q8IUE6|H2A2B_HUMAN	>sp|Q8IUE6|H2A2B_HUMAN Histone H2A type 2-B OS=Homo sapiens GN=HIST2H2AB PE=1 SV=3
sp|Q8IUI8|CRLF3_HUMAN	sp|Q8IUI8|CRLF3_HUMAN	>sp|Q8IUI8|CRLF3_HUMAN Cytokine receptor-like factor 3 OS=Homo sapiens GN=CRLF3 PE=1 SV=2
sp|Q8IV08|PLD3_HUMAN	sp|Q8IV08|PLD3_HUMAN	>sp|Q8IV08|PLD3_HUMAN Phospholipase D3 OS=Homo sapiens GN=PLD3 PE=1 SV=1
sp|Q8IW45|NNRD_HUMAN	sp|Q8IW45|NNRD_HUMAN	>sp|Q8IW45|NNRD_HUMAN ATP-dependent (S)-NAD(P)H-hydrate dehydratase OS=Homo sapiens GN=CARKD PE=1 SV=1
sp|Q8IWA5|CTL2_HUMAN	sp|Q8IWA5|CTL2_HUMAN	>sp|Q8IWA5|CTL2_HUMAN Choline transporter-like protein 2 OS=Homo sapiens GN=SLC44A2 PE=1 SV=3
sp|Q8IX19|MCEM1_HUMAN	sp|Q8IX19|MCEM1_HUMAN	>sp|Q8IX19|MCEM1_HUMAN Mast cell-expressed membrane protein 1 OS=Homo sapiens GN=MCEMP1 PE=1 SV=1
sp|Q8IXJ6|SIR2_HUMAN	sp|Q8IXJ6|SIR2_HUMAN	>sp|Q8IXJ6|SIR2_HUMAN NAD-dependent protein deacetylase sirtuin-2 OS=Homo sapiens GN=SIRT2 PE=1 SV=2
sp|Q8IXQ3|CI040_HUMAN	sp|Q8IXQ3|CI040_HUMAN	>sp|Q8IXQ3|CI040_HUMAN Uncharacterized protein C9orf40 OS=Homo sapiens GN=C9orf40 PE=1 SV=1
sp|Q8IY22|CMIP_HUMAN	sp|Q8IY22|CMIP_HUMAN	>sp|Q8IY22|CMIP_HUMAN C-Maf-inducing protein OS=Homo sapiens GN=CMIP PE=1 SV=3
sp|Q8IYT4|KATL2_HUMAN	sp|Q8IYT4|KATL2_HUMAN	>sp|Q8IYT4|KATL2_HUMAN Katanin p60 ATPase-containing subunit A-like 2 OS=Homo sapiens GN=KATNAL2 PE=2 SV=3
sp|Q8IZ83|A16A1_HUMAN	sp|Q8IZ83|A16A1_HUMAN	>sp|Q8IZ83|A16A1_HUMAN Aldehyde dehydrogenase family 16 member A1 OS=Homo sapiens GN=ALDH16A1 PE=1 SV=2
sp|Q8IZP0|ABI1_HUMAN	sp|Q8IZP0|ABI1_HUMAN	>sp|Q8IZP0|ABI1_HUMAN Abl interactor 1 OS=Homo sapiens GN=ABI1 PE=1 SV=4
sp|Q8N122|RPTOR_HUMAN	sp|Q8N122|RPTOR_HUMAN	>sp|Q8N122|RPTOR_HUMAN Regulatory-associated protein of mTOR OS=Homo sapiens GN=RPTOR PE=1 SV=1
sp|Q8N1G4|LRC47_HUMAN	sp|Q8N1G4|LRC47_HUMAN	>sp|Q8N1G4|LRC47_HUMAN Leucine-rich repeat-containing protein 47 OS=Homo sapiens GN=LRRC47 PE=1 SV=1
sp|Q8N1H7|S6OS1_HUMAN	sp|Q8N1H7|S6OS1_HUMAN	>sp|Q8N1H7|S6OS1_HUMAN Protein SIX6OS1 OS=Homo sapiens GN=SIX6OS1 PE=2 SV=2
sp|Q8N392|RHG18_HUMAN	sp|Q8N392|RHG18_HUMAN	>sp|Q8N392|RHG18_HUMAN Rho GTPase-activating protein 18 OS=Homo sapiens GN=ARHGAP18 PE=1 SV=3
sp|Q8N3D4|EH1L1_HUMAN	sp|Q8N3D4|EH1L1_HUMAN	>sp|Q8N3D4|EH1L1_HUMAN EH domain-binding protein 1-like protein 1 OS=Homo sapiens GN=EHBP1L1 PE=1 SV=2
sp|Q8N3F0|MTURN_HUMAN	sp|Q8N3F0|MTURN_HUMAN	>sp|Q8N3F0|MTURN_HUMAN Maturin OS=Homo sapiens GN=MTURN PE=2 SV=2
sp|Q8N4L2|TM55A_HUMAN	sp|Q8N4L2|TM55A_HUMAN	>sp|Q8N4L2|TM55A_HUMAN Type 2 phosphatidylinositol 4,5-bisphosphate 4-phosphatase OS=Homo sapiens GN=TMEM55A PE=1 SV=1
sp|Q8N4P3|MESH1_HUMAN	sp|Q8N4P3|MESH1_HUMAN	>sp|Q8N4P3|MESH1_HUMAN Guanosine-3,5-bis(diphosphate) 3-pyrophosphohydrolase MESH1 OS=Homo sapiens GN=HDDC3 PE=1 SV=3
sp|Q8N5J2|FA63A_HUMAN	sp|Q8N5J2|FA63A_HUMAN	>sp|Q8N5J2|FA63A_HUMAN Protein FAM63A OS=Homo sapiens GN=FAM63A PE=1 SV=2
sp|Q8N5K1|CISD2_HUMAN	sp|Q8N5K1|CISD2_HUMAN	>sp|Q8N5K1|CISD2_HUMAN CDGSH iron-sulfur domain-containing protein 2 OS=Homo sapiens GN=CISD2 PE=1 SV=1
sp|Q8N699|MYCT1_HUMAN	sp|Q8N699|MYCT1_HUMAN	>sp|Q8N699|MYCT1_HUMAN Myc target protein 1 OS=Homo sapiens GN=MYCT1 PE=2 SV=1
sp|Q8N6Q3|CD177_HUMAN	sp|Q8N6Q3|CD177_HUMAN	>sp|Q8N6Q3|CD177_HUMAN CD177 antigen OS=Homo sapiens GN=CD177 PE=1 SV=2
sp|Q8NB25|F184A_HUMAN	sp|Q8NB25|F184A_HUMAN	>sp|Q8NB25|F184A_HUMAN Protein FAM184A OS=Homo sapiens GN=FAM184A PE=2 SV=3
sp|Q8NBF2|NHLC2_HUMAN	sp|Q8NBF2|NHLC2_HUMAN	>sp|Q8NBF2|NHLC2_HUMAN NHL repeat-containing protein 2 OS=Homo sapiens GN=NHLRC2 PE=1 SV=1
sp|Q8NBJ7|SUMF2_HUMAN	sp|Q8NBJ7|SUMF2_HUMAN	>sp|Q8NBJ7|SUMF2_HUMAN Sulfatase-modifying factor 2 OS=Homo sapiens GN=SUMF2 PE=1 SV=2
sp|Q8NBM8|PCYXL_HUMAN	sp|Q8NBM8|PCYXL_HUMAN	>sp|Q8NBM8|PCYXL_HUMAN Prenylcysteine oxidase-like OS=Homo sapiens GN=PCYOX1L PE=1 SV=2
sp|Q8NBS9|TXND5_HUMAN	sp|Q8NBS9|TXND5_HUMAN	>sp|Q8NBS9|TXND5_HUMAN Thioredoxin domain-containing protein 5 OS=Homo sapiens GN=TXNDC5 PE=1 SV=2
sp|Q8NBX0|SCPDL_HUMAN	sp|Q8NBX0|SCPDL_HUMAN	>sp|Q8NBX0|SCPDL_HUMAN Saccharopine dehydrogenase-like oxidoreductase OS=Homo sapiens GN=SCCPDH PE=1 SV=1
sp|Q8NC51|PAIRB_HUMAN	sp|Q8NC51|PAIRB_HUMAN	>sp|Q8NC51|PAIRB_HUMAN Plasminogen activator inhibitor 1 RNA-binding protein OS=Homo sapiens GN=SERBP1 PE=1 SV=2
sp|Q8NCE2|MTMRE_HUMAN	sp|Q8NCE2|MTMRE_HUMAN	>sp|Q8NCE2|MTMRE_HUMAN Myotubularin-related protein 14 OS=Homo sapiens GN=MTMR14 PE=1 SV=2
sp|Q8NDC0|MISSL_HUMAN	sp|Q8NDC0|MISSL_HUMAN	>sp|Q8NDC0|MISSL_HUMAN MAPK-interacting and spindle-stabilizing protein-like OS=Homo sapiens GN=MAPK1IP1L PE=1 SV=4
sp|Q8NE71|ABCF1_HUMAN	sp|Q8NE71|ABCF1_HUMAN	>sp|Q8NE71|ABCF1_HUMAN ATP-binding cassette sub-family F member 1 OS=Homo sapiens GN=ABCF1 PE=1 SV=2
sp|Q8NEU8|DP13B_HUMAN	sp|Q8NEU8|DP13B_HUMAN	>sp|Q8NEU8|DP13B_HUMAN DCC-interacting protein 13-beta OS=Homo sapiens GN=APPL2 PE=1 SV=3
sp|Q8NFU3|TSTD1_HUMAN	sp|Q8NFU3|TSTD1_HUMAN	>sp|Q8NFU3|TSTD1_HUMAN Thiosulfate sulfurtransferase/rhodanese-like domain-containing protein 1 OS=Homo sapiens GN=TSTD1 PE=1 SV=3
sp|Q8NFV4|ABHDB_HUMAN	sp|Q8NFV4|ABHDB_HUMAN	>sp|Q8NFV4|ABHDB_HUMAN Alpha/beta hydrolase domain-containing protein 11 OS=Homo sapiens GN=ABHD11 PE=2 SV=1
sp|Q8TBC4|UBA3_HUMAN	sp|Q8TBC4|UBA3_HUMAN	>sp|Q8TBC4|UBA3_HUMAN NEDD8-activating enzyme E1 catalytic subunit OS=Homo sapiens GN=UBA3 PE=1 SV=2
sp|Q8TC12|RDH11_HUMAN	sp|Q8TC12|RDH11_HUMAN	>sp|Q8TC12|RDH11_HUMAN Retinol dehydrogenase 11 OS=Homo sapiens GN=RDH11 PE=1 SV=2
sp|Q8TCD5|NT5C_HUMAN	sp|Q8TCD5|NT5C_HUMAN	>sp|Q8TCD5|NT5C_HUMAN 5(3)-deoxyribonucleotidase, cytosolic type OS=Homo sapiens GN=NT5C PE=1 SV=2
sp|Q8TD55|PKHO2_HUMAN	sp|Q8TD55|PKHO2_HUMAN	>sp|Q8TD55|PKHO2_HUMAN Pleckstrin homology domain-containing family O member 2 OS=Homo sapiens GN=PLEKHO2 PE=2 SV=1
sp|Q8TDZ2|MICA1_HUMAN	sp|Q8TDZ2|MICA1_HUMAN	>sp|Q8TDZ2|MICA1_HUMAN Protein-methionine sulfoxide oxidase MICAL1 OS=Homo sapiens GN=MICAL1 PE=1 SV=2
sp|Q8TEA8|DTD1_HUMAN	sp|Q8TEA8|DTD1_HUMAN	>sp|Q8TEA8|DTD1_HUMAN D-tyrosyl-tRNA(Tyr) deacylase 1 OS=Homo sapiens GN=DTD1 PE=1 SV=2
sp|Q9NP97|DLRB1_HUMAN;sp|Q8TF09|DLRB2_HUMAN	sp|Q9NP97|DLRB1_HUMAN;sp|Q8TF09|DLRB2_HUMAN	>sp|Q9NP97|DLRB1_HUMAN Dynein light chain roadblock-type 1 OS=Homo sapiens GN=DYNLRB1 PE=1 SV=3;>sp|Q8TF09|DLRB2_HUMAN Dynein light chain roadblock-type 2 OS=Homo sapiens GN=DYNLRB2 PE=1 SV=1
sp|Q8TF42|UBS3B_HUMAN	sp|Q8TF42|UBS3B_HUMAN	>sp|Q8TF42|UBS3B_HUMAN Ubiquitin-associated and SH3 domain-containing protein B OS=Homo sapiens GN=UBASH3B PE=1 SV=2
sp|Q8WU79|SMAP2_HUMAN	sp|Q8WU79|SMAP2_HUMAN	>sp|Q8WU79|SMAP2_HUMAN Stromal membrane-associated protein 2 OS=Homo sapiens GN=SMAP2 PE=1 SV=1
sp|Q8WUM4|PDC6I_HUMAN	sp|Q8WUM4|PDC6I_HUMAN	>sp|Q8WUM4|PDC6I_HUMAN Programmed cell death 6-interacting protein OS=Homo sapiens GN=PDCD6IP PE=1 SV=1
sp|Q8WUW1|BRK1_HUMAN	sp|Q8WUW1|BRK1_HUMAN	>sp|Q8WUW1|BRK1_HUMAN Protein BRICK1 OS=Homo sapiens GN=BRK1 PE=1 SV=1
sp|Q8WVM8|SCFD1_HUMAN	sp|Q8WVM8|SCFD1_HUMAN	>sp|Q8WVM8|SCFD1_HUMAN Sec1 family domain-containing protein 1 OS=Homo sapiens GN=SCFD1 PE=1 SV=4
sp|Q8WWA1|TMM40_HUMAN	sp|Q8WWA1|TMM40_HUMAN	>sp|Q8WWA1|TMM40_HUMAN Transmembrane protein 40 OS=Homo sapiens GN=TMEM40 PE=1 SV=2
sp|Q8WXC6|MYOV2_HUMAN	sp|Q8WXC6|MYOV2_HUMAN	>sp|Q8WXC6|MYOV2_HUMAN Myeloma-overexpressed gene 2 protein OS=Homo sapiens GN=MYEOV2 PE=2 SV=3
sp|Q8WZ42|TITIN_HUMAN	sp|Q8WZ42|TITIN_HUMAN	>sp|Q8WZ42|TITIN_HUMAN Titin OS=Homo sapiens GN=TTN PE=1 SV=4
sp|Q8WZA0|LZIC_HUMAN	sp|Q8WZA0|LZIC_HUMAN	>sp|Q8WZA0|LZIC_HUMAN Protein LZIC OS=Homo sapiens GN=LZIC PE=1 SV=1
sp|Q8WZA9|IRGQ_HUMAN	sp|Q8WZA9|IRGQ_HUMAN	>sp|Q8WZA9|IRGQ_HUMAN Immunity-related GTPase family Q protein OS=Homo sapiens GN=IRGQ PE=1 SV=1
sp|Q92499|DDX1_HUMAN	sp|Q92499|DDX1_HUMAN	>sp|Q92499|DDX1_HUMAN ATP-dependent RNA helicase DDX1 OS=Homo sapiens GN=DDX1 PE=1 SV=2
sp|Q92522|H1X_HUMAN	sp|Q92522|H1X_HUMAN	>sp|Q92522|H1X_HUMAN Histone H1x OS=Homo sapiens GN=H1FX PE=1 SV=1
sp|Q92530|PSMF1_HUMAN	sp|Q92530|PSMF1_HUMAN	>sp|Q92530|PSMF1_HUMAN Proteasome inhibitor PI31 subunit OS=Homo sapiens GN=PSMF1 PE=1 SV=2
sp|Q92619|HMHA1_HUMAN	sp|Q92619|HMHA1_HUMAN	>sp|Q92619|HMHA1_HUMAN Minor histocompatibility protein HA-1 OS=Homo sapiens GN=HMHA1 PE=1 SV=2
sp|Q92686|NEUG_HUMAN	sp|Q92686|NEUG_HUMAN	>sp|Q92686|NEUG_HUMAN Neurogranin OS=Homo sapiens GN=NRGN PE=1 SV=1
sp|Q92734|TFG_HUMAN	sp|Q92734|TFG_HUMAN	>sp|Q92734|TFG_HUMAN Protein TFG OS=Homo sapiens GN=TFG PE=1 SV=2
sp|Q92882|OSTF1_HUMAN	sp|Q92882|OSTF1_HUMAN	>sp|Q92882|OSTF1_HUMAN Osteoclast-stimulating factor 1 OS=Homo sapiens GN=OSTF1 PE=1 SV=2
sp|Q92888|ARHG1_HUMAN	sp|Q92888|ARHG1_HUMAN	>sp|Q92888|ARHG1_HUMAN Rho guanine nucleotide exchange factor 1 OS=Homo sapiens GN=ARHGEF1 PE=1 SV=2
sp|Q92902|HPS1_HUMAN	sp|Q92902|HPS1_HUMAN	>sp|Q92902|HPS1_HUMAN Hermansky-Pudlak syndrome 1 protein OS=Homo sapiens GN=HPS1 PE=1 SV=2
sp|Q92930|RAB8B_HUMAN;sp|P51153|RAB13_HUMAN;sp|P59190|RAB15_HUMAN;sp|P20337|RAB3B_HUMAN;sp|P20336|RAB3A_HUMAN	sp|Q92930|RAB8B_HUMAN;sp|P51153|RAB13_HUMAN	>sp|Q92930|RAB8B_HUMAN Ras-related protein Rab-8B OS=Homo sapiens GN=RAB8B PE=1 SV=2;>sp|P51153|RAB13_HUMAN Ras-related protein Rab-13 OS=Homo sapiens GN=RAB13 PE=1 SV=1
sp|Q92974|ARHG2_HUMAN	sp|Q92974|ARHG2_HUMAN	>sp|Q92974|ARHG2_HUMAN Rho guanine nucleotide exchange factor 2 OS=Homo sapiens GN=ARHGEF2 PE=1 SV=4
sp|Q93052|LPP_HUMAN	sp|Q93052|LPP_HUMAN	>sp|Q93052|LPP_HUMAN Lipoma-preferred partner OS=Homo sapiens GN=LPP PE=1 SV=1
sp|Q93077|H2A1C_HUMAN;sp|Q7L7L0|H2A3_HUMAN;sp|P04908|H2A1B_HUMAN	sp|Q93077|H2A1C_HUMAN;sp|Q7L7L0|H2A3_HUMAN;sp|P04908|H2A1B_HUMAN	>sp|Q93077|H2A1C_HUMAN Histone H2A type 1-C OS=Homo sapiens GN=HIST1H2AC PE=1 SV=3;>sp|Q7L7L0|H2A3_HUMAN Histone H2A type 3 OS=Homo sapiens GN=HIST3H2A PE=1 SV=3;>sp|P04908|H2A1B_HUMAN Histone H2A type 1-B/E OS=Homo sapiens GN=HIST1H2AB PE=1 SV=2
sp|Q93084|AT2A3_HUMAN	sp|Q93084|AT2A3_HUMAN	>sp|Q93084|AT2A3_HUMAN Sarcoplasmic/endoplasmic reticulum calcium ATPase 3 OS=Homo sapiens GN=ATP2A3 PE=1 SV=2
sp|Q969T9|WBP2_HUMAN	sp|Q969T9|WBP2_HUMAN	>sp|Q969T9|WBP2_HUMAN WW domain-binding protein 2 OS=Homo sapiens GN=WBP2 PE=1 SV=1
sp|Q969X0|RIPL2_HUMAN	sp|Q969X0|RIPL2_HUMAN	>sp|Q969X0|RIPL2_HUMAN RILP-like protein 2 OS=Homo sapiens GN=RILPL2 PE=1 SV=1
sp|Q969X1|LFG3_HUMAN	sp|Q969X1|LFG3_HUMAN	>sp|Q969X1|LFG3_HUMAN Protein lifeguard 3 OS=Homo sapiens GN=TMBIM1 PE=1 SV=2
sp|Q96A00|PP14A_HUMAN	sp|Q96A00|PP14A_HUMAN	>sp|Q96A00|PP14A_HUMAN Protein phosphatase 1 regulatory subunit 14A OS=Homo sapiens GN=PPP1R14A PE=1 SV=1
sp|Q96AG4|LRC59_HUMAN	sp|Q96AG4|LRC59_HUMAN	>sp|Q96AG4|LRC59_HUMAN Leucine-rich repeat-containing protein 59 OS=Homo sapiens GN=LRRC59 PE=1 SV=1
sp|Q96AP7|ESAM_HUMAN	sp|Q96AP7|ESAM_HUMAN	>sp|Q96AP7|ESAM_HUMAN Endothelial cell-selective adhesion molecule OS=Homo sapiens GN=ESAM PE=1 SV=1
sp|Q96AT9|RPE_HUMAN;sp|Q2QD12|RPEL1_HUMAN	sp|Q96AT9|RPE_HUMAN;sp|Q2QD12|RPEL1_HUMAN	>sp|Q96AT9|RPE_HUMAN Ribulose-phosphate 3-epimerase OS=Homo sapiens GN=RPE PE=1 SV=1;>sp|Q2QD12|RPEL1_HUMAN Ribulose-phosphate 3-epimerase-like protein 1 OS=Homo sapiens GN=RPEL1 PE=2 SV=1
sp|Q96BJ8|ELMO3_HUMAN	sp|Q96BJ8|ELMO3_HUMAN	>sp|Q96BJ8|ELMO3_HUMAN Engulfment and cell motility protein 3 OS=Homo sapiens GN=ELMO3 PE=2 SV=3
sp|Q96BS2|CHP3_HUMAN	sp|Q96BS2|CHP3_HUMAN	>sp|Q96BS2|CHP3_HUMAN Calcineurin B homologous protein 3 OS=Homo sapiens GN=TESC PE=1 SV=3
sp|Q96C01|F136A_HUMAN	sp|Q96C01|F136A_HUMAN	>sp|Q96C01|F136A_HUMAN Protein FAM136A OS=Homo sapiens GN=FAM136A PE=1 SV=1
sp|Q96C19|EFHD2_HUMAN;sp|Q9BUP0|EFHD1_HUMAN	sp|Q96C19|EFHD2_HUMAN	>sp|Q96C19|EFHD2_HUMAN EF-hand domain-containing protein D2 OS=Homo sapiens GN=EFHD2 PE=1 SV=1
sp|Q96C24|SYTL4_HUMAN	sp|Q96C24|SYTL4_HUMAN	>sp|Q96C24|SYTL4_HUMAN Synaptotagmin-like protein 4 OS=Homo sapiens GN=SYTL4 PE=1 SV=2
sp|Q96C90|PP14B_HUMAN	sp|Q96C90|PP14B_HUMAN	>sp|Q96C90|PP14B_HUMAN Protein phosphatase 1 regulatory subunit 14B OS=Homo sapiens GN=PPP1R14B PE=1 SV=3
sp|Q96CN7|ISOC1_HUMAN	sp|Q96CN7|ISOC1_HUMAN	>sp|Q96CN7|ISOC1_HUMAN Isochorismatase domain-containing protein 1 OS=Homo sapiens GN=ISOC1 PE=1 SV=3
sp|Q96CX2|KCD12_HUMAN	sp|Q96CX2|KCD12_HUMAN	>sp|Q96CX2|KCD12_HUMAN BTB/POZ domain-containing protein KCTD12 OS=Homo sapiens GN=KCTD12 PE=1 SV=1
sp|Q96D96|HVCN1_HUMAN	sp|Q96D96|HVCN1_HUMAN	>sp|Q96D96|HVCN1_HUMAN Voltage-gated hydrogen channel 1 OS=Homo sapiens GN=HVCN1 PE=1 SV=1
sp|Q96DZ9|CKLF5_HUMAN	sp|Q96DZ9|CKLF5_HUMAN	>sp|Q96DZ9|CKLF5_HUMAN CKLF-like MARVEL transmembrane domain-containing protein 5 OS=Homo sapiens GN=CMTM5 PE=2 SV=2
sp|Q96E17|RAB3C_HUMAN	sp|Q96E17|RAB3C_HUMAN	>sp|Q96E17|RAB3C_HUMAN Ras-related protein Rab-3C OS=Homo sapiens GN=RAB3C PE=2 SV=1
sp|Q96EL3|RM53_HUMAN	sp|Q96EL3|RM53_HUMAN	>sp|Q96EL3|RM53_HUMAN 39S ribosomal protein L53, mitochondrial OS=Homo sapiens GN=MRPL53 PE=1 SV=1
sp|Q96EM0|T3HPD_HUMAN	sp|Q96EM0|T3HPD_HUMAN	>sp|Q96EM0|T3HPD_HUMAN Trans-L-3-hydroxyproline dehydratase OS=Homo sapiens GN=L3HYPDH PE=1 SV=2
sp|Q96EP0|RNF31_HUMAN	sp|Q96EP0|RNF31_HUMAN	>sp|Q96EP0|RNF31_HUMAN E3 ubiquitin-protein ligase RNF31 OS=Homo sapiens GN=RNF31 PE=1 SV=1
sp|Q96F85|CNRP1_HUMAN	sp|Q96F85|CNRP1_HUMAN	>sp|Q96F85|CNRP1_HUMAN CB1 cannabinoid receptor-interacting protein 1 OS=Homo sapiens GN=CNRIP1 PE=1 SV=1
sp|Q96FW1|OTUB1_HUMAN	sp|Q96FW1|OTUB1_HUMAN	>sp|Q96FW1|OTUB1_HUMAN Ubiquitin thioesterase OTUB1 OS=Homo sapiens GN=OTUB1 PE=1 SV=2
sp|Q96FZ7|CHMP6_HUMAN	sp|Q96FZ7|CHMP6_HUMAN	>sp|Q96FZ7|CHMP6_HUMAN Charged multivesicular body protein 6 OS=Homo sapiens GN=CHMP6 PE=1 SV=3
sp|Q96G03|PGM2_HUMAN	sp|Q96G03|PGM2_HUMAN	>sp|Q96G03|PGM2_HUMAN Phosphoglucomutase-2 OS=Homo sapiens GN=PGM2 PE=1 SV=4
sp|Q96G23|CERS2_HUMAN	sp|Q96G23|CERS2_HUMAN	>sp|Q96G23|CERS2_HUMAN Ceramide synthase 2 OS=Homo sapiens GN=CERS2 PE=1 SV=1
sp|Q96GD0|PLPP_HUMAN	sp|Q96GD0|PLPP_HUMAN	>sp|Q96GD0|PLPP_HUMAN Pyridoxal phosphate phosphatase OS=Homo sapiens GN=PDXP PE=1 SV=2
sp|Q96HC4|PDLI5_HUMAN	sp|Q96HC4|PDLI5_HUMAN	>sp|Q96HC4|PDLI5_HUMAN PDZ and LIM domain protein 5 OS=Homo sapiens GN=PDLIM5 PE=1 SV=5
sp|Q96HE7|ERO1A_HUMAN	sp|Q96HE7|ERO1A_HUMAN	>sp|Q96HE7|ERO1A_HUMAN ERO1-like protein alpha OS=Homo sapiens GN=ERO1L PE=1 SV=2
sp|Q96HN2|SAHH3_HUMAN;sp|O43865|SAHH2_HUMAN	sp|Q96HN2|SAHH3_HUMAN	>sp|Q96HN2|SAHH3_HUMAN Putative adenosylhomocysteinase 3 OS=Homo sapiens GN=AHCYL2 PE=1 SV=1
sp|Q96HY6|DDRGK_HUMAN	sp|Q96HY6|DDRGK_HUMAN	>sp|Q96HY6|DDRGK_HUMAN DDRGK domain-containing protein 1 OS=Homo sapiens GN=DDRGK1 PE=1 SV=2
sp|Q96IJ6|GMPPA_HUMAN	sp|Q96IJ6|GMPPA_HUMAN	>sp|Q96IJ6|GMPPA_HUMAN Mannose-1-phosphate guanyltransferase alpha OS=Homo sapiens GN=GMPPA PE=1 SV=1
sp|Q96IU4|ABHEB_HUMAN	sp|Q96IU4|ABHEB_HUMAN	>sp|Q96IU4|ABHEB_HUMAN Alpha/beta hydrolase domain-containing protein 14B OS=Homo sapiens GN=ABHD14B PE=1 SV=1
sp|Q96JB2|COG3_HUMAN	sp|Q96JB2|COG3_HUMAN	>sp|Q96JB2|COG3_HUMAN Conserved oligomeric Golgi complex subunit 3 OS=Homo sapiens GN=COG3 PE=1 SV=3
sp|Q96JY6|PDLI2_HUMAN	sp|Q96JY6|PDLI2_HUMAN	>sp|Q96JY6|PDLI2_HUMAN PDZ and LIM domain protein 2 OS=Homo sapiens GN=PDLIM2 PE=1 SV=1
sp|Q96K17|BT3L4_HUMAN	sp|Q96K17|BT3L4_HUMAN	>sp|Q96K17|BT3L4_HUMAN Transcription factor BTF3 homolog 4 OS=Homo sapiens GN=BTF3L4 PE=1 SV=1
sp|Q96K76|UBP47_HUMAN	sp|Q96K76|UBP47_HUMAN	>sp|Q96K76|UBP47_HUMAN Ubiquitin carboxyl-terminal hydrolase 47 OS=Homo sapiens GN=USP47 PE=1 SV=3
sp|Q96KP4|CNDP2_HUMAN	sp|Q96KP4|CNDP2_HUMAN	>sp|Q96KP4|CNDP2_HUMAN Cytosolic non-specific dipeptidase OS=Homo sapiens GN=CNDP2 PE=1 SV=2
sp|Q96M27|PRRC1_HUMAN	sp|Q96M27|PRRC1_HUMAN	>sp|Q96M27|PRRC1_HUMAN Protein PRRC1 OS=Homo sapiens GN=PRRC1 PE=1 SV=1
sp|Q96P48|ARAP1_HUMAN	sp|Q96P48|ARAP1_HUMAN	>sp|Q96P48|ARAP1_HUMAN Arf-GAP with Rho-GAP domain, ANK repeat and PH domain-containing protein 1 OS=Homo sapiens GN=ARAP1 PE=1 SV=3
sp|Q96P70|IPO9_HUMAN	sp|Q96P70|IPO9_HUMAN	>sp|Q96P70|IPO9_HUMAN Importin-9 OS=Homo sapiens GN=IPO9 PE=1 SV=3
sp|Q96QH2|PRAM_HUMAN	sp|Q96QH2|PRAM_HUMAN	>sp|Q96QH2|PRAM_HUMAN PML-RARA-regulated adapter molecule 1 OS=Homo sapiens GN=PRAM1 PE=1 SV=2
sp|Q96QK1|VPS35_HUMAN	sp|Q96QK1|VPS35_HUMAN	>sp|Q96QK1|VPS35_HUMAN Vacuolar protein sorting-associated protein 35 OS=Homo sapiens GN=VPS35 PE=1 SV=2
sp|Q96QV6|H2A1A_HUMAN	sp|Q96QV6|H2A1A_HUMAN	>sp|Q96QV6|H2A1A_HUMAN Histone H2A type 1-A OS=Homo sapiens GN=HIST1H2AA PE=1 SV=3
sp|Q96S19|CP013_HUMAN	sp|Q96S19|CP013_HUMAN	>sp|Q96S19|CP013_HUMAN UPF0585 protein C16orf13 OS=Homo sapiens GN=C16orf13 PE=1 SV=2
sp|Q96S97|MYADM_HUMAN	sp|Q96S97|MYADM_HUMAN	>sp|Q96S97|MYADM_HUMAN Myeloid-associated differentiation marker OS=Homo sapiens GN=MYADM PE=1 SV=2
sp|Q99426|TBCB_HUMAN	sp|Q99426|TBCB_HUMAN	>sp|Q99426|TBCB_HUMAN Tubulin-folding cofactor B OS=Homo sapiens GN=TBCB PE=1 SV=2
sp|Q99439|CNN2_HUMAN;sp|Q15417|CNN3_HUMAN	sp|Q99439|CNN2_HUMAN	>sp|Q99439|CNN2_HUMAN Calponin-2 OS=Homo sapiens GN=CNN2 PE=1 SV=4
sp|Q99460|PSMD1_HUMAN	sp|Q99460|PSMD1_HUMAN	>sp|Q99460|PSMD1_HUMAN 26S proteasome non-ATPase regulatory subunit 1 OS=Homo sapiens GN=PSMD1 PE=1 SV=2
sp|Q99471|PFD5_HUMAN	sp|Q99471|PFD5_HUMAN	>sp|Q99471|PFD5_HUMAN Prefoldin subunit 5 OS=Homo sapiens GN=PFDN5 PE=1 SV=2
sp|Q99490|AGAP2_HUMAN	sp|Q99490|AGAP2_HUMAN	>sp|Q99490|AGAP2_HUMAN Arf-GAP with GTPase, ANK repeat and PH domain-containing protein 2 OS=Homo sapiens GN=AGAP2 PE=1 SV=2
sp|Q99497|PARK7_HUMAN	sp|Q99497|PARK7_HUMAN	>sp|Q99497|PARK7_HUMAN Protein DJ-1 OS=Homo sapiens GN=PARK7 PE=1 SV=2
sp|Q99501|GA2L1_HUMAN	sp|Q99501|GA2L1_HUMAN	>sp|Q99501|GA2L1_HUMAN GAS2-like protein 1 OS=Homo sapiens GN=GAS2L1 PE=1 SV=2
sp|Q99523|SORT_HUMAN	sp|Q99523|SORT_HUMAN	>sp|Q99523|SORT_HUMAN Sortilin OS=Homo sapiens GN=SORT1 PE=1 SV=3
sp|Q99536|VAT1_HUMAN	sp|Q99536|VAT1_HUMAN	>sp|Q99536|VAT1_HUMAN Synaptic vesicle membrane protein VAT-1 homolog OS=Homo sapiens GN=VAT1 PE=1 SV=2
sp|Q99598|TSNAX_HUMAN	sp|Q99598|TSNAX_HUMAN	>sp|Q99598|TSNAX_HUMAN Translin-associated protein X OS=Homo sapiens GN=TSNAX PE=1 SV=1
sp|Q99623|PHB2_HUMAN	sp|Q99623|PHB2_HUMAN	>sp|Q99623|PHB2_HUMAN Prohibitin-2 OS=Homo sapiens GN=PHB2 PE=1 SV=2
sp|Q99627|CSN8_HUMAN	sp|Q99627|CSN8_HUMAN	>sp|Q99627|CSN8_HUMAN COP9 signalosome complex subunit 8 OS=Homo sapiens GN=COPS8 PE=1 SV=1
sp|Q99653|CHP1_HUMAN	sp|Q99653|CHP1_HUMAN	>sp|Q99653|CHP1_HUMAN Calcineurin B homologous protein 1 OS=Homo sapiens GN=CHP1 PE=1 SV=3
sp|Q99685|MGLL_HUMAN	sp|Q99685|MGLL_HUMAN	>sp|Q99685|MGLL_HUMAN Monoglyceride lipase OS=Homo sapiens GN=MGLL PE=1 SV=2
sp|Q99714|HCD2_HUMAN	sp|Q99714|HCD2_HUMAN	>sp|Q99714|HCD2_HUMAN 3-hydroxyacyl-CoA dehydrogenase type-2 OS=Homo sapiens GN=HSD17B10 PE=1 SV=3
sp|Q99719|SEPT5_HUMAN	sp|Q99719|SEPT5_HUMAN	>sp|Q99719|SEPT5_HUMAN Septin-5 OS=Homo sapiens GN=SEPT5 PE=1 SV=1
sp|Q99733|NP1L4_HUMAN	sp|Q99733|NP1L4_HUMAN	>sp|Q99733|NP1L4_HUMAN Nucleosome assembly protein 1-like 4 OS=Homo sapiens GN=NAP1L4 PE=1 SV=1
sp|Q99798|ACON_HUMAN	sp|Q99798|ACON_HUMAN	>sp|Q99798|ACON_HUMAN Aconitate hydratase, mitochondrial OS=Homo sapiens GN=ACO2 PE=1 SV=2
sp|Q99829|CPNE1_HUMAN	sp|Q99829|CPNE1_HUMAN	>sp|Q99829|CPNE1_HUMAN Copine-1 OS=Homo sapiens GN=CPNE1 PE=1 SV=1
sp|Q99832|TCPH_HUMAN	sp|Q99832|TCPH_HUMAN	>sp|Q99832|TCPH_HUMAN T-complex protein 1 subunit eta OS=Homo sapiens GN=CCT7 PE=1 SV=2
sp|Q99952|PTN18_HUMAN	sp|Q99952|PTN18_HUMAN	>sp|Q99952|PTN18_HUMAN Tyrosine-protein phosphatase non-receptor type 18 OS=Homo sapiens GN=PTPN18 PE=1 SV=2
sp|Q9BPX5|ARP5L_HUMAN	sp|Q9BPX5|ARP5L_HUMAN	>sp|Q9BPX5|ARP5L_HUMAN Actin-related protein 2/3 complex subunit 5-like protein OS=Homo sapiens GN=ARPC5L PE=1 SV=1
sp|Q9BPZ7|SIN1_HUMAN	sp|Q9BPZ7|SIN1_HUMAN	>sp|Q9BPZ7|SIN1_HUMAN Target of rapamycin complex 2 subunit MAPKAP1 OS=Homo sapiens GN=MAPKAP1 PE=1 SV=2
sp|Q9BQE3|TBA1C_HUMAN;sp|Q9H853|TBA4B_HUMAN	sp|Q9BQE3|TBA1C_HUMAN	>sp|Q9BQE3|TBA1C_HUMAN Tubulin alpha-1C chain OS=Homo sapiens GN=TUBA1C PE=1 SV=1
sp|Q9BR76|COR1B_HUMAN	sp|Q9BR76|COR1B_HUMAN	>sp|Q9BR76|COR1B_HUMAN Coronin-1B OS=Homo sapiens GN=CORO1B PE=1 SV=1
sp|Q9BRA2|TXD17_HUMAN	sp|Q9BRA2|TXD17_HUMAN	>sp|Q9BRA2|TXD17_HUMAN Thioredoxin domain-containing protein 17 OS=Homo sapiens GN=TXNDC17 PE=1 SV=1
sp|Q9BRF8|CPPED_HUMAN	sp|Q9BRF8|CPPED_HUMAN	>sp|Q9BRF8|CPPED_HUMAN Serine/threonine-protein phosphatase CPPED1 OS=Homo sapiens GN=CPPED1 PE=1 SV=3
sp|Q9BRG1|VPS25_HUMAN	sp|Q9BRG1|VPS25_HUMAN	>sp|Q9BRG1|VPS25_HUMAN Vacuolar protein-sorting-associated protein 25 OS=Homo sapiens GN=VPS25 PE=1 SV=1
sp|Q9BRR9|RHG09_HUMAN	sp|Q9BRR9|RHG09_HUMAN	>sp|Q9BRR9|RHG09_HUMAN Rho GTPase-activating protein 9 OS=Homo sapiens GN=ARHGAP9 PE=1 SV=2
sp|Q9BRT3|MIEN1_HUMAN	sp|Q9BRT3|MIEN1_HUMAN	>sp|Q9BRT3|MIEN1_HUMAN Migration and invasion enhancer 1 OS=Homo sapiens GN=MIEN1 PE=1 SV=1
sp|Q9BS26|ERP44_HUMAN	sp|Q9BS26|ERP44_HUMAN	>sp|Q9BS26|ERP44_HUMAN Endoplasmic reticulum resident protein 44 OS=Homo sapiens GN=ERP44 PE=1 SV=1
sp|Q9BS40|LXN_HUMAN	sp|Q9BS40|LXN_HUMAN	>sp|Q9BS40|LXN_HUMAN Latexin OS=Homo sapiens GN=LXN PE=1 SV=2
sp|Q9UFN0|NPS3A_HUMAN;sp|Q9BS92|NPS3B_HUMAN	sp|Q9UFN0|NPS3A_HUMAN;sp|Q9BS92|NPS3B_HUMAN	>sp|Q9UFN0|NPS3A_HUMAN Protein NipSnap homolog 3A OS=Homo sapiens GN=NIPSNAP3A PE=1 SV=2;>sp|Q9BS92|NPS3B_HUMAN Protein NipSnap homolog 3B OS=Homo sapiens GN=NIPSNAP3B PE=2 SV=1
sp|Q9BSF0|SMAKA_HUMAN	sp|Q9BSF0|SMAKA_HUMAN	>sp|Q9BSF0|SMAKA_HUMAN Small membrane A-kinase anchor protein OS=Homo sapiens GN=C2orf88 PE=1 SV=2
sp|Q9BSJ8|ESYT1_HUMAN	sp|Q9BSJ8|ESYT1_HUMAN	>sp|Q9BSJ8|ESYT1_HUMAN Extended synaptotagmin-1 OS=Homo sapiens GN=ESYT1 PE=1 SV=1
sp|Q9BSL1|UBAC1_HUMAN	sp|Q9BSL1|UBAC1_HUMAN	>sp|Q9BSL1|UBAC1_HUMAN Ubiquitin-associated domain-containing protein 1 OS=Homo sapiens GN=UBAC1 PE=1 SV=1
sp|Q9BT09|CNPY3_HUMAN	sp|Q9BT09|CNPY3_HUMAN	>sp|Q9BT09|CNPY3_HUMAN Protein canopy homolog 3 OS=Homo sapiens GN=CNPY3 PE=1 SV=1
sp|Q9BT23|LIMD2_HUMAN	sp|Q9BT23|LIMD2_HUMAN	>sp|Q9BT23|LIMD2_HUMAN LIM domain-containing protein 2 OS=Homo sapiens GN=LIMD2 PE=1 SV=1
sp|Q9BT78|CSN4_HUMAN	sp|Q9BT78|CSN4_HUMAN	>sp|Q9BT78|CSN4_HUMAN COP9 signalosome complex subunit 4 OS=Homo sapiens GN=COPS4 PE=1 SV=1
sp|Q9BUF5|TBB6_HUMAN	sp|Q9BUF5|TBB6_HUMAN	>sp|Q9BUF5|TBB6_HUMAN Tubulin beta-6 chain OS=Homo sapiens GN=TUBB6 PE=1 SV=1
sp|Q9BUH6|CI142_HUMAN	sp|Q9BUH6|CI142_HUMAN	>sp|Q9BUH6|CI142_HUMAN Uncharacterized protein C9orf142 OS=Homo sapiens GN=C9orf142 PE=1 SV=2
sp|Q9BUL8|PDC10_HUMAN	sp|Q9BUL8|PDC10_HUMAN	>sp|Q9BUL8|PDC10_HUMAN Programmed cell death protein 10 OS=Homo sapiens GN=PDCD10 PE=1 SV=1
sp|Q9BV40|VAMP8_HUMAN	sp|Q9BV40|VAMP8_HUMAN	>sp|Q9BV40|VAMP8_HUMAN Vesicle-associated membrane protein 8 OS=Homo sapiens GN=VAMP8 PE=1 SV=1
sp|Q9BVC6|TM109_HUMAN	sp|Q9BVC6|TM109_HUMAN	>sp|Q9BVC6|TM109_HUMAN Transmembrane protein 109 OS=Homo sapiens GN=TMEM109 PE=1 SV=1
sp|Q9BVJ7|DUS23_HUMAN	sp|Q9BVJ7|DUS23_HUMAN	>sp|Q9BVJ7|DUS23_HUMAN Dual specificity protein phosphatase 23 OS=Homo sapiens GN=DUSP23 PE=1 SV=1
sp|Q9BVK6|TMED9_HUMAN	sp|Q9BVK6|TMED9_HUMAN	>sp|Q9BVK6|TMED9_HUMAN Transmembrane emp24 domain-containing protein 9 OS=Homo sapiens GN=TMED9 PE=1 SV=2
sp|Q9BVM4|GGACT_HUMAN	sp|Q9BVM4|GGACT_HUMAN	>sp|Q9BVM4|GGACT_HUMAN Gamma-glutamylaminecyclotransferase OS=Homo sapiens GN=GGACT PE=1 SV=2
sp|Q9BWD1|THIC_HUMAN	sp|Q9BWD1|THIC_HUMAN	>sp|Q9BWD1|THIC_HUMAN Acetyl-CoA acetyltransferase, cytosolic OS=Homo sapiens GN=ACAT2 PE=1 SV=2
sp|Q9BWM7|SFXN3_HUMAN	sp|Q9BWM7|SFXN3_HUMAN	>sp|Q9BWM7|SFXN3_HUMAN Sideroflexin-3 OS=Homo sapiens GN=SFXN3 PE=1 SV=2
sp|Q9BX10|GTPB2_HUMAN	sp|Q9BX10|GTPB2_HUMAN	>sp|Q9BX10|GTPB2_HUMAN GTP-binding protein 2 OS=Homo sapiens GN=GTPBP2 PE=1 SV=1
sp|Q9BX67|JAM3_HUMAN	sp|Q9BX67|JAM3_HUMAN	>sp|Q9BX67|JAM3_HUMAN Junctional adhesion molecule C OS=Homo sapiens GN=JAM3 PE=1 SV=1
sp|Q9BX68|HINT2_HUMAN	sp|Q9BX68|HINT2_HUMAN	>sp|Q9BX68|HINT2_HUMAN Histidine triad nucleotide-binding protein 2, mitochondrial OS=Homo sapiens GN=HINT2 PE=1 SV=1
sp|Q9Y6Q5|AP1M2_HUMAN;sp|Q9BXS5|AP1M1_HUMAN	sp|Q9Y6Q5|AP1M2_HUMAN;sp|Q9BXS5|AP1M1_HUMAN	>sp|Q9Y6Q5|AP1M2_HUMAN AP-1 complex subunit mu-2 OS=Homo sapiens GN=AP1M2 PE=1 SV=4;>sp|Q9BXS5|AP1M1_HUMAN AP-1 complex subunit mu-1 OS=Homo sapiens GN=AP1M1 PE=1 SV=3
sp|Q9BXV9|CN142_HUMAN	sp|Q9BXV9|CN142_HUMAN	>sp|Q9BXV9|CN142_HUMAN Uncharacterized protein C14orf142 OS=Homo sapiens GN=C14orf142 PE=1 SV=2
sp|Q9BY43|CHM4A_HUMAN	sp|Q9BY43|CHM4A_HUMAN	>sp|Q9BY43|CHM4A_HUMAN Charged multivesicular body protein 4a OS=Homo sapiens GN=CHMP4A PE=1 SV=3
sp|Q9BYX7|ACTBM_HUMAN	sp|Q9BYX7|ACTBM_HUMAN	>sp|Q9BYX7|ACTBM_HUMAN Putative beta-actin-like protein 3 OS=Homo sapiens GN=POTEKP PE=5 SV=1
sp|Q9BZQ8|NIBAN_HUMAN	sp|Q9BZQ8|NIBAN_HUMAN	>sp|Q9BZQ8|NIBAN_HUMAN Protein Niban OS=Homo sapiens GN=FAM129A PE=1 SV=1
sp|Q9C0C9|UBE2O_HUMAN	sp|Q9C0C9|UBE2O_HUMAN	>sp|Q9C0C9|UBE2O_HUMAN E2/E3 hybrid ubiquitin-protein ligase UBE2O OS=Homo sapiens GN=UBE2O PE=1 SV=3
sp|Q9C0H2|TTYH3_HUMAN	sp|Q9C0H2|TTYH3_HUMAN	>sp|Q9C0H2|TTYH3_HUMAN Protein tweety homolog 3 OS=Homo sapiens GN=TTYH3 PE=1 SV=3
sp|Q9C0I1|MTMRC_HUMAN	sp|Q9C0I1|MTMRC_HUMAN	>sp|Q9C0I1|MTMRC_HUMAN Myotubularin-related protein 12 OS=Homo sapiens GN=MTMR12 PE=1 SV=2
sp|Q9GZP4|PITH1_HUMAN	sp|Q9GZP4|PITH1_HUMAN	>sp|Q9GZP4|PITH1_HUMAN PITH domain-containing protein 1 OS=Homo sapiens GN=PITHD1 PE=1 SV=1
sp|Q9GZY8|MFF_HUMAN	sp|Q9GZY8|MFF_HUMAN	>sp|Q9GZY8|MFF_HUMAN Mitochondrial fission factor OS=Homo sapiens GN=MFF PE=1 SV=1
sp|Q9GZZ9|UBA5_HUMAN	sp|Q9GZZ9|UBA5_HUMAN	>sp|Q9GZZ9|UBA5_HUMAN Ubiquitin-like modifier-activating enzyme 5 OS=Homo sapiens GN=UBA5 PE=1 SV=1
sp|Q9H0E2|TOLIP_HUMAN	sp|Q9H0E2|TOLIP_HUMAN	>sp|Q9H0E2|TOLIP_HUMAN Toll-interacting protein OS=Homo sapiens GN=TOLLIP PE=1 SV=1
sp|Q9H0N0|RAB6C_HUMAN	sp|Q9H0N0|RAB6C_HUMAN	>sp|Q9H0N0|RAB6C_HUMAN Ras-related protein Rab-6C OS=Homo sapiens GN=RAB6C PE=1 SV=2
sp|Q9H0R4|HDHD2_HUMAN	sp|Q9H0R4|HDHD2_HUMAN	>sp|Q9H0R4|HDHD2_HUMAN Haloacid dehalogenase-like hydrolase domain-containing protein 2 OS=Homo sapiens GN=HDHD2 PE=1 SV=1
sp|Q9H0U4|RAB1B_HUMAN;sp|Q92928|RAB1C_HUMAN	sp|Q9H0U4|RAB1B_HUMAN;sp|Q92928|RAB1C_HUMAN	>sp|Q9H0U4|RAB1B_HUMAN Ras-related protein Rab-1B OS=Homo sapiens GN=RAB1B PE=1 SV=1;>sp|Q92928|RAB1C_HUMAN Putative Ras-related protein Rab-1C OS=Homo sapiens GN=RAB1C PE=5 SV=2
sp|Q9H1Z4|WDR13_HUMAN	sp|Q9H1Z4|WDR13_HUMAN	>sp|Q9H1Z4|WDR13_HUMAN WD repeat-containing protein 13 OS=Homo sapiens GN=WDR13 PE=1 SV=2
sp|Q9H223|EHD4_HUMAN	sp|Q9H223|EHD4_HUMAN	>sp|Q9H223|EHD4_HUMAN EH domain-containing protein 4 OS=Homo sapiens GN=EHD4 PE=1 SV=1
sp|Q9H299|SH3L3_HUMAN	sp|Q9H299|SH3L3_HUMAN	>sp|Q9H299|SH3L3_HUMAN SH3 domain-binding glutamic acid-rich-like protein 3 OS=Homo sapiens GN=SH3BGRL3 PE=1 SV=1
sp|Q9H2K8|TAOK3_HUMAN	sp|Q9H2K8|TAOK3_HUMAN	>sp|Q9H2K8|TAOK3_HUMAN Serine/threonine-protein kinase TAO3 OS=Homo sapiens GN=TAOK3 PE=1 SV=2
sp|Q9H3K6|BOLA2_HUMAN	sp|Q9H3K6|BOLA2_HUMAN	>sp|Q9H3K6|BOLA2_HUMAN BolA-like protein 2 OS=Homo sapiens GN=BOLA2 PE=1 SV=1
sp|Q9H3N1|TMX1_HUMAN	sp|Q9H3N1|TMX1_HUMAN	>sp|Q9H3N1|TMX1_HUMAN Thioredoxin-related transmembrane protein 1 OS=Homo sapiens GN=TMX1 PE=1 SV=1
sp|Q9H3P7|GCP60_HUMAN	sp|Q9H3P7|GCP60_HUMAN	>sp|Q9H3P7|GCP60_HUMAN Golgi resident protein GCP60 OS=Homo sapiens GN=ACBD3 PE=1 SV=4
sp|Q9H3U1|UN45A_HUMAN	sp|Q9H3U1|UN45A_HUMAN	>sp|Q9H3U1|UN45A_HUMAN Protein unc-45 homolog A OS=Homo sapiens GN=UNC45A PE=1 SV=1
sp|Q9H425|CA198_HUMAN	sp|Q9H425|CA198_HUMAN	>sp|Q9H425|CA198_HUMAN Uncharacterized protein C1orf198 OS=Homo sapiens GN=C1orf198 PE=1 SV=1
sp|Q9H444|CHM4B_HUMAN	sp|Q9H444|CHM4B_HUMAN	>sp|Q9H444|CHM4B_HUMAN Charged multivesicular body protein 4b OS=Homo sapiens GN=CHMP4B PE=1 SV=1
sp|Q9H479|FN3K_HUMAN	sp|Q9H479|FN3K_HUMAN	>sp|Q9H479|FN3K_HUMAN Fructosamine-3-kinase OS=Homo sapiens GN=FN3K PE=1 SV=1
sp|Q9H4A4|AMPB_HUMAN	sp|Q9H4A4|AMPB_HUMAN	>sp|Q9H4A4|AMPB_HUMAN Aminopeptidase B OS=Homo sapiens GN=RNPEP PE=1 SV=2
sp|Q9H4B7|TBB1_HUMAN;CON__ENSEMBL:ENSBTAP00000025008	sp|Q9H4B7|TBB1_HUMAN	>sp|Q9H4B7|TBB1_HUMAN Tubulin beta-1 chain OS=Homo sapiens GN=TUBB1 PE=1 SV=1
sp|Q9H4E7|DEFI6_HUMAN	sp|Q9H4E7|DEFI6_HUMAN	>sp|Q9H4E7|DEFI6_HUMAN Differentially expressed in FDCP 6 homolog OS=Homo sapiens GN=DEF6 PE=1 SV=1
sp|Q9H4G4|GAPR1_HUMAN	sp|Q9H4G4|GAPR1_HUMAN	>sp|Q9H4G4|GAPR1_HUMAN Golgi-associated plant pathogenesis-related protein 1 OS=Homo sapiens GN=GLIPR2 PE=1 SV=3
sp|Q9H4M9|EHD1_HUMAN;sp|Q9NZN4|EHD2_HUMAN	sp|Q9H4M9|EHD1_HUMAN	>sp|Q9H4M9|EHD1_HUMAN EH domain-containing protein 1 OS=Homo sapiens GN=EHD1 PE=1 SV=2
sp|Q9H4X1|RGCC_HUMAN	sp|Q9H4X1|RGCC_HUMAN	>sp|Q9H4X1|RGCC_HUMAN Regulator of cell cycle RGCC OS=Homo sapiens GN=RGCC PE=1 SV=1
sp|Q9H6Q3|SLAP2_HUMAN	sp|Q9H6Q3|SLAP2_HUMAN	>sp|Q9H6Q3|SLAP2_HUMAN Src-like-adapter 2 OS=Homo sapiens GN=SLA2 PE=1 SV=3
sp|Q9H7J1|PPR3E_HUMAN	sp|Q9H7J1|PPR3E_HUMAN	>sp|Q9H7J1|PPR3E_HUMAN Protein phosphatase 1 regulatory subunit 3E OS=Homo sapiens GN=PPP1R3E PE=2 SV=2
sp|Q9H7M9|GI24_HUMAN	sp|Q9H7M9|GI24_HUMAN	>sp|Q9H7M9|GI24_HUMAN Platelet receptor Gi24 OS=Homo sapiens GN=C10orf54 PE=1 SV=3
sp|Q9H8W4|PKHF2_HUMAN	sp|Q9H8W4|PKHF2_HUMAN	>sp|Q9H8W4|PKHF2_HUMAN Pleckstrin homology domain-containing family F member 2 OS=Homo sapiens GN=PLEKHF2 PE=1 SV=1
sp|Q9H8W5|TRI45_HUMAN	sp|Q9H8W5|TRI45_HUMAN	>sp|Q9H8W5|TRI45_HUMAN Tripartite motif-containing protein 45 OS=Homo sapiens GN=TRIM45 PE=1 SV=2
sp|Q9H910|HN1L_HUMAN	sp|Q9H910|HN1L_HUMAN	>sp|Q9H910|HN1L_HUMAN Hematological and neurological expressed 1-like protein OS=Homo sapiens GN=HN1L PE=1 SV=1
sp|Q9H939|PPIP2_HUMAN	sp|Q9H939|PPIP2_HUMAN	>sp|Q9H939|PPIP2_HUMAN Proline-serine-threonine phosphatase-interacting protein 2 OS=Homo sapiens GN=PSTPIP2 PE=1 SV=4
sp|Q9H9B4|SFXN1_HUMAN	sp|Q9H9B4|SFXN1_HUMAN	>sp|Q9H9B4|SFXN1_HUMAN Sideroflexin-1 OS=Homo sapiens GN=SFXN1 PE=1 SV=4
sp|Q9HAB8|PPCS_HUMAN	sp|Q9HAB8|PPCS_HUMAN	>sp|Q9HAB8|PPCS_HUMAN Phosphopantothenate--cysteine ligase OS=Homo sapiens GN=PPCS PE=1 SV=2
sp|Q9HAT2|SIAE_HUMAN	sp|Q9HAT2|SIAE_HUMAN	>sp|Q9HAT2|SIAE_HUMAN Sialate O-acetylesterase OS=Homo sapiens GN=SIAE PE=1 SV=1
sp|Q9HAV0|GBB4_HUMAN	sp|Q9HAV0|GBB4_HUMAN	>sp|Q9HAV0|GBB4_HUMAN Guanine nucleotide-binding protein subunit beta-4 OS=Homo sapiens GN=GNB4 PE=1 SV=3
sp|Q9HBI1|PARVB_HUMAN;sp|Q9NVD7|PARVA_HUMAN	sp|Q9HBI1|PARVB_HUMAN	>sp|Q9HBI1|PARVB_HUMAN Beta-parvin OS=Homo sapiens GN=PARVB PE=1 SV=1
sp|Q9HC38|GLOD4_HUMAN	sp|Q9HC38|GLOD4_HUMAN	>sp|Q9HC38|GLOD4_HUMAN Glyoxalase domain-containing protein 4 OS=Homo sapiens GN=GLOD4 PE=1 SV=1
sp|Q9HCD6|TANC2_HUMAN	sp|Q9HCD6|TANC2_HUMAN	>sp|Q9HCD6|TANC2_HUMAN Protein TANC2 OS=Homo sapiens GN=TANC2 PE=1 SV=3
sp|Q9HCN6|GPVI_HUMAN	sp|Q9HCN6|GPVI_HUMAN	>sp|Q9HCN6|GPVI_HUMAN Platelet glycoprotein VI OS=Homo sapiens GN=GP6 PE=1 SV=4
sp|Q9HCN8|SDF2L_HUMAN	sp|Q9HCN8|SDF2L_HUMAN	>sp|Q9HCN8|SDF2L_HUMAN Stromal cell-derived factor 2-like protein 1 OS=Homo sapiens GN=SDF2L1 PE=1 SV=2
sp|Q9HD89|RETN_HUMAN	sp|Q9HD89|RETN_HUMAN	>sp|Q9HD89|RETN_HUMAN Resistin OS=Homo sapiens GN=RETN PE=2 SV=1
sp|Q9HDC9|APMAP_HUMAN	sp|Q9HDC9|APMAP_HUMAN	>sp|Q9HDC9|APMAP_HUMAN Adipocyte plasma membrane-associated protein OS=Homo sapiens GN=APMAP PE=1 SV=2
sp|Q9NP72|RAB18_HUMAN	sp|Q9NP72|RAB18_HUMAN	>sp|Q9NP72|RAB18_HUMAN Ras-related protein Rab-18 OS=Homo sapiens GN=RAB18 PE=1 SV=1
sp|Q9NP79|VTA1_HUMAN	sp|Q9NP79|VTA1_HUMAN	>sp|Q9NP79|VTA1_HUMAN Vacuolar protein sorting-associated protein VTA1 homolog OS=Homo sapiens GN=VTA1 PE=1 SV=1
sp|Q9NPQ8|RIC8A_HUMAN	sp|Q9NPQ8|RIC8A_HUMAN	>sp|Q9NPQ8|RIC8A_HUMAN Synembryn-A OS=Homo sapiens GN=RIC8A PE=1 SV=3
sp|Q9NQ75|CASS4_HUMAN	sp|Q9NQ75|CASS4_HUMAN	>sp|Q9NQ75|CASS4_HUMAN Cas scaffolding protein family member 4 OS=Homo sapiens GN=CASS4 PE=1 SV=2
sp|Q9NQC3|RTN4_HUMAN	sp|Q9NQC3|RTN4_HUMAN	>sp|Q9NQC3|RTN4_HUMAN Reticulon-4 OS=Homo sapiens GN=RTN4 PE=1 SV=2
sp|Q9NQP4|PFD4_HUMAN	sp|Q9NQP4|PFD4_HUMAN	>sp|Q9NQP4|PFD4_HUMAN Prefoldin subunit 4 OS=Homo sapiens GN=PFDN4 PE=1 SV=1
sp|Q9NQW7|XPP1_HUMAN	sp|Q9NQW7|XPP1_HUMAN	>sp|Q9NQW7|XPP1_HUMAN Xaa-Pro aminopeptidase 1 OS=Homo sapiens GN=XPNPEP1 PE=1 SV=3
sp|Q9NR12|PDLI7_HUMAN	sp|Q9NR12|PDLI7_HUMAN	>sp|Q9NR12|PDLI7_HUMAN PDZ and LIM domain protein 7 OS=Homo sapiens GN=PDLIM7 PE=1 SV=1
sp|Q9NR28|DBLOH_HUMAN	sp|Q9NR28|DBLOH_HUMAN	>sp|Q9NR28|DBLOH_HUMAN Diablo homolog, mitochondrial OS=Homo sapiens GN=DIABLO PE=1 SV=1
sp|Q9NR31|SAR1A_HUMAN;sp|Q9Y6B6|SAR1B_HUMAN	sp|Q9NR31|SAR1A_HUMAN	>sp|Q9NR31|SAR1A_HUMAN GTP-binding protein SAR1a OS=Homo sapiens GN=SAR1A PE=1 SV=1
sp|Q9NR45|SIAS_HUMAN	sp|Q9NR45|SIAS_HUMAN	>sp|Q9NR45|SIAS_HUMAN Sialic acid synthase OS=Homo sapiens GN=NANS PE=1 SV=2
sp|Q9NR46|SHLB2_HUMAN	sp|Q9NR46|SHLB2_HUMAN	>sp|Q9NR46|SHLB2_HUMAN Endophilin-B2 OS=Homo sapiens GN=SH3GLB2 PE=1 SV=1
sp|Q9NRL3|STRN4_HUMAN	sp|Q9NRL3|STRN4_HUMAN	>sp|Q9NRL3|STRN4_HUMAN Striatin-4 OS=Homo sapiens GN=STRN4 PE=1 SV=2
sp|Q9NRV9|HEBP1_HUMAN	sp|Q9NRV9|HEBP1_HUMAN	>sp|Q9NRV9|HEBP1_HUMAN Heme-binding protein 1 OS=Homo sapiens GN=HEBP1 PE=1 SV=1
sp|Q9NRW1|RAB6B_HUMAN;sp|Q14964|RB39A_HUMAN	sp|Q9NRW1|RAB6B_HUMAN	>sp|Q9NRW1|RAB6B_HUMAN Ras-related protein Rab-6B OS=Homo sapiens GN=RAB6B PE=1 SV=1
sp|Q9NS28|RGS18_HUMAN	sp|Q9NS28|RGS18_HUMAN	>sp|Q9NS28|RGS18_HUMAN Regulator of G-protein signaling 18 OS=Homo sapiens GN=RGS18 PE=1 SV=1
sp|Q9NT62|ATG3_HUMAN	sp|Q9NT62|ATG3_HUMAN	>sp|Q9NT62|ATG3_HUMAN Ubiquitin-like-conjugating enzyme ATG3 OS=Homo sapiens GN=ATG3 PE=1 SV=1
sp|Q9NTJ5|SAC1_HUMAN	sp|Q9NTJ5|SAC1_HUMAN	>sp|Q9NTJ5|SAC1_HUMAN Phosphatidylinositide phosphatase SAC1 OS=Homo sapiens GN=SACM1L PE=1 SV=2
sp|Q9NTK5|OLA1_HUMAN	sp|Q9NTK5|OLA1_HUMAN	>sp|Q9NTK5|OLA1_HUMAN Obg-like ATPase 1 OS=Homo sapiens GN=OLA1 PE=1 SV=2
sp|Q9NUP9|LIN7C_HUMAN	sp|Q9NUP9|LIN7C_HUMAN	>sp|Q9NUP9|LIN7C_HUMAN Protein lin-7 homolog C OS=Homo sapiens GN=LIN7C PE=1 SV=1
sp|Q9NUQ9|FA49B_HUMAN;sp|Q9H0Q0|FA49A_HUMAN	sp|Q9NUQ9|FA49B_HUMAN	>sp|Q9NUQ9|FA49B_HUMAN Protein FAM49B OS=Homo sapiens GN=FAM49B PE=1 SV=1
sp|Q9NVA2|SEP11_HUMAN;sp|Q92599|SEPT8_HUMAN	sp|Q9NVA2|SEP11_HUMAN	>sp|Q9NVA2|SEP11_HUMAN Septin-11 OS=Homo sapiens GN=SEPT11 PE=1 SV=3
sp|Q9NVJ2|ARL8B_HUMAN	sp|Q9NVJ2|ARL8B_HUMAN	>sp|Q9NVJ2|ARL8B_HUMAN ADP-ribosylation factor-like protein 8B OS=Homo sapiens GN=ARL8B PE=1 SV=1
sp|Q9NVS9|PNPO_HUMAN	sp|Q9NVS9|PNPO_HUMAN	>sp|Q9NVS9|PNPO_HUMAN Pyridoxine-5-phosphate oxidase OS=Homo sapiens GN=PNPO PE=1 SV=1
sp|Q9NWT6|HIF1N_HUMAN	sp|Q9NWT6|HIF1N_HUMAN	>sp|Q9NWT6|HIF1N_HUMAN Hypoxia-inducible factor 1-alpha inhibitor OS=Homo sapiens GN=HIF1AN PE=1 SV=2
sp|Q9NX55|HYPK_HUMAN	sp|Q9NX55|HYPK_HUMAN	>sp|Q9NX55|HYPK_HUMAN Huntingtin-interacting protein K OS=Homo sapiens GN=HYPK PE=1 SV=2
sp|Q9NX76|CKLF6_HUMAN	sp|Q9NX76|CKLF6_HUMAN	>sp|Q9NX76|CKLF6_HUMAN CKLF-like MARVEL transmembrane domain-containing protein 6 OS=Homo sapiens GN=CMTM6 PE=1 SV=1
sp|Q9NXH8|TOR4A_HUMAN	sp|Q9NXH8|TOR4A_HUMAN	>sp|Q9NXH8|TOR4A_HUMAN Torsin-4A OS=Homo sapiens GN=TOR4A PE=1 SV=2
sp|Q9NY33|DPP3_HUMAN	sp|Q9NY33|DPP3_HUMAN	>sp|Q9NY33|DPP3_HUMAN Dipeptidyl peptidase 3 OS=Homo sapiens GN=DPP3 PE=1 SV=2
sp|Q9NY43|BARH2_HUMAN	sp|Q9NY43|BARH2_HUMAN	>sp|Q9NY43|BARH2_HUMAN BarH-like 2 homeobox protein OS=Homo sapiens GN=BARHL2 PE=2 SV=2
sp|Q9NY65|TBA8_HUMAN	sp|Q9NY65|TBA8_HUMAN	>sp|Q9NY65|TBA8_HUMAN Tubulin alpha-8 chain OS=Homo sapiens GN=TUBA8 PE=1 SV=1
sp|Q9NYL9|TMOD3_HUMAN	sp|Q9NYL9|TMOD3_HUMAN	>sp|Q9NYL9|TMOD3_HUMAN Tropomodulin-3 OS=Homo sapiens GN=TMOD3 PE=1 SV=1
sp|Q9NYU2|UGGG1_HUMAN	sp|Q9NYU2|UGGG1_HUMAN	>sp|Q9NYU2|UGGG1_HUMAN UDP-glucose:glycoprotein glucosyltransferase 1 OS=Homo sapiens GN=UGGT1 PE=1 SV=3
sp|Q9NZ08|ERAP1_HUMAN	sp|Q9NZ08|ERAP1_HUMAN	>sp|Q9NZ08|ERAP1_HUMAN Endoplasmic reticulum aminopeptidase 1 OS=Homo sapiens GN=ERAP1 PE=1 SV=3
sp|Q9NZD4|AHSP_HUMAN	sp|Q9NZD4|AHSP_HUMAN	>sp|Q9NZD4|AHSP_HUMAN Alpha-hemoglobin-stabilizing protein OS=Homo sapiens GN=AHSP PE=1 SV=1
sp|Q9NZN3|EHD3_HUMAN	sp|Q9NZN3|EHD3_HUMAN	>sp|Q9NZN3|EHD3_HUMAN EH domain-containing protein 3 OS=Homo sapiens GN=EHD3 PE=1 SV=2
sp|Q9NZQ3|SPN90_HUMAN	sp|Q9NZQ3|SPN90_HUMAN	>sp|Q9NZQ3|SPN90_HUMAN NCK-interacting protein with SH3 domain OS=Homo sapiens GN=NCKIPSD PE=1 SV=1
sp|Q9P000|COMD9_HUMAN	sp|Q9P000|COMD9_HUMAN	>sp|Q9P000|COMD9_HUMAN COMM domain-containing protein 9 OS=Homo sapiens GN=COMMD9 PE=1 SV=2
sp|Q9P0J0|NDUAD_HUMAN	sp|Q9P0J0|NDUAD_HUMAN	>sp|Q9P0J0|NDUAD_HUMAN NADH dehydrogenase [ubiquinone] 1 alpha subcomplex subunit 13 OS=Homo sapiens GN=NDUFA13 PE=1 SV=3
sp|Q9P0J7|KCMF1_HUMAN	sp|Q9P0J7|KCMF1_HUMAN	>sp|Q9P0J7|KCMF1_HUMAN E3 ubiquitin-protein ligase KCMF1 OS=Homo sapiens GN=KCMF1 PE=1 SV=2
sp|Q9P0L0|VAPA_HUMAN	sp|Q9P0L0|VAPA_HUMAN	>sp|Q9P0L0|VAPA_HUMAN Vesicle-associated membrane protein-associated protein A OS=Homo sapiens GN=VAPA PE=1 SV=3
sp|Q9P0W8|SPAT7_HUMAN	sp|Q9P0W8|SPAT7_HUMAN	>sp|Q9P0W8|SPAT7_HUMAN Spermatogenesis-associated protein 7 OS=Homo sapiens GN=SPATA7 PE=2 SV=3
sp|Q9P107|GMIP_HUMAN	sp|Q9P107|GMIP_HUMAN	>sp|Q9P107|GMIP_HUMAN GEM-interacting protein OS=Homo sapiens GN=GMIP PE=1 SV=2
sp|Q9P1F3|ABRAL_HUMAN	sp|Q9P1F3|ABRAL_HUMAN	>sp|Q9P1F3|ABRAL_HUMAN Costars family protein ABRACL OS=Homo sapiens GN=ABRACL PE=1 SV=1
sp|Q9P260|K1468_HUMAN	sp|Q9P260|K1468_HUMAN	>sp|Q9P260|K1468_HUMAN LisH domain and HEAT repeat-containing protein KIAA1468 OS=Homo sapiens GN=KIAA1468 PE=1 SV=2
sp|Q9P270|SLAI2_HUMAN	sp|Q9P270|SLAI2_HUMAN	>sp|Q9P270|SLAI2_HUMAN SLAIN motif-containing protein 2 OS=Homo sapiens GN=SLAIN2 PE=1 SV=2
sp|Q9UBC2|EP15R_HUMAN	sp|Q9UBC2|EP15R_HUMAN	>sp|Q9UBC2|EP15R_HUMAN Epidermal growth factor receptor substrate 15-like 1 OS=Homo sapiens GN=EPS15L1 PE=1 SV=1
sp|Q9UBQ5|EIF3K_HUMAN	sp|Q9UBQ5|EIF3K_HUMAN	>sp|Q9UBQ5|EIF3K_HUMAN Eukaryotic translation initiation factor 3 subunit K OS=Homo sapiens GN=EIF3K PE=1 SV=1
sp|Q9UBQ7|GRHPR_HUMAN	sp|Q9UBQ7|GRHPR_HUMAN	>sp|Q9UBQ7|GRHPR_HUMAN Glyoxylate reductase/hydroxypyruvate reductase OS=Homo sapiens GN=GRHPR PE=1 SV=1
sp|Q9UBR2|CATZ_HUMAN	sp|Q9UBR2|CATZ_HUMAN	>sp|Q9UBR2|CATZ_HUMAN Cathepsin Z OS=Homo sapiens GN=CTSZ PE=1 SV=1
sp|Q9UBV8|PEF1_HUMAN	sp|Q9UBV8|PEF1_HUMAN	>sp|Q9UBV8|PEF1_HUMAN Peflin OS=Homo sapiens GN=PEF1 PE=1 SV=1
sp|Q9UBW5|BIN2_HUMAN;sp|O00499|BIN1_HUMAN;sp|P49418|AMPH_HUMAN	sp|Q9UBW5|BIN2_HUMAN	>sp|Q9UBW5|BIN2_HUMAN Bridging integrator 2 OS=Homo sapiens GN=BIN2 PE=1 SV=3
sp|Q9UBW8|CSN7A_HUMAN	sp|Q9UBW8|CSN7A_HUMAN	>sp|Q9UBW8|CSN7A_HUMAN COP9 signalosome complex subunit 7a OS=Homo sapiens GN=COPS7A PE=1 SV=1
sp|Q9UDX3|S14L4_HUMAN	sp|Q9UDX3|S14L4_HUMAN	>sp|Q9UDX3|S14L4_HUMAN SEC14-like protein 4 OS=Homo sapiens GN=SEC14L4 PE=2 SV=1
sp|Q9UDY2|ZO2_HUMAN	sp|Q9UDY2|ZO2_HUMAN	>sp|Q9UDY2|ZO2_HUMAN Tight junction protein ZO-2 OS=Homo sapiens GN=TJP2 PE=1 SV=2
sp|Q9UEY8|ADDG_HUMAN	sp|Q9UEY8|ADDG_HUMAN	>sp|Q9UEY8|ADDG_HUMAN Gamma-adducin OS=Homo sapiens GN=ADD3 PE=1 SV=1
sp|Q9UHA4|LTOR3_HUMAN	sp|Q9UHA4|LTOR3_HUMAN	>sp|Q9UHA4|LTOR3_HUMAN Ragulator complex protein LAMTOR3 OS=Homo sapiens GN=LAMTOR3 PE=1 SV=1
sp|Q9UHD8|SEPT9_HUMAN	sp|Q9UHD8|SEPT9_HUMAN	>sp|Q9UHD8|SEPT9_HUMAN Septin-9 OS=Homo sapiens GN=SEPT9 PE=1 SV=2
sp|Q9UHL4|DPP2_HUMAN	sp|Q9UHL4|DPP2_HUMAN	>sp|Q9UHL4|DPP2_HUMAN Dipeptidyl peptidase 2 OS=Homo sapiens GN=DPP7 PE=1 SV=3
sp|Q9UHV9|PFD2_HUMAN	sp|Q9UHV9|PFD2_HUMAN	>sp|Q9UHV9|PFD2_HUMAN Prefoldin subunit 2 OS=Homo sapiens GN=PFDN2 PE=1 SV=1
sp|Q9UHY1|NRBP_HUMAN	sp|Q9UHY1|NRBP_HUMAN	>sp|Q9UHY1|NRBP_HUMAN Nuclear receptor-binding protein OS=Homo sapiens GN=NRBP1 PE=1 SV=1
sp|Q9UI15|TAGL3_HUMAN	sp|Q9UI15|TAGL3_HUMAN	>sp|Q9UI15|TAGL3_HUMAN Transgelin-3 OS=Homo sapiens GN=TAGLN3 PE=1 SV=2
sp|Q9UIB8|SLAF5_HUMAN	sp|Q9UIB8|SLAF5_HUMAN	>sp|Q9UIB8|SLAF5_HUMAN SLAM family member 5 OS=Homo sapiens GN=CD84 PE=1 SV=1
sp|Q9UII2|ATIF1_HUMAN	sp|Q9UII2|ATIF1_HUMAN	>sp|Q9UII2|ATIF1_HUMAN ATPase inhibitor, mitochondrial OS=Homo sapiens GN=ATPIF1 PE=1 SV=1
sp|Q9UIJ7|KAD3_HUMAN	sp|Q9UIJ7|KAD3_HUMAN	>sp|Q9UIJ7|KAD3_HUMAN GTP:AMP phosphotransferase AK3, mitochondrial OS=Homo sapiens GN=AK3 PE=1 SV=4
sp|Q9UJ68|MSRA_HUMAN	sp|Q9UJ68|MSRA_HUMAN	>sp|Q9UJ68|MSRA_HUMAN Mitochondrial peptide methionine sulfoxide reductase OS=Homo sapiens GN=MSRA PE=1 SV=1
sp|Q9UJ70|NAGK_HUMAN	sp|Q9UJ70|NAGK_HUMAN	>sp|Q9UJ70|NAGK_HUMAN N-acetyl-D-glucosamine kinase OS=Homo sapiens GN=NAGK PE=1 SV=4
sp|Q9UJC5|SH3L2_HUMAN	sp|Q9UJC5|SH3L2_HUMAN	>sp|Q9UJC5|SH3L2_HUMAN SH3 domain-binding glutamic acid-rich-like protein 2 OS=Homo sapiens GN=SH3BGRL2 PE=1 SV=2
sp|Q9UJU6|DBNL_HUMAN	sp|Q9UJU6|DBNL_HUMAN	>sp|Q9UJU6|DBNL_HUMAN Drebrin-like protein OS=Homo sapiens GN=DBNL PE=1 SV=1
sp|Q9UJZ1|STML2_HUMAN	sp|Q9UJZ1|STML2_HUMAN	>sp|Q9UJZ1|STML2_HUMAN Stomatin-like protein 2, mitochondrial OS=Homo sapiens GN=STOML2 PE=1 SV=1
sp|Q9UK76|HN1_HUMAN	sp|Q9UK76|HN1_HUMAN	>sp|Q9UK76|HN1_HUMAN Hematological and neurological expressed 1 protein OS=Homo sapiens GN=HN1 PE=1 SV=3
sp|Q9UKE5|TNIK_HUMAN;sp|O95819|M4K4_HUMAN;sp|Q8N4C8|MINK1_HUMAN	sp|Q9UKE5|TNIK_HUMAN;sp|O95819|M4K4_HUMAN;sp|Q8N4C8|MINK1_HUMAN	>sp|Q9UKE5|TNIK_HUMAN TRAF2 and NCK-interacting protein kinase OS=Homo sapiens GN=TNIK PE=1 SV=1;>sp|O95819|M4K4_HUMAN Mitogen-activated protein kinase kinase kinase kinase 4 OS=Homo sapiens GN=MAP4K4 PE=1 SV=2;>sp|Q8N4C8|MINK1_HUMAN Misshapen-like kinase
sp|Q9UKG1|DP13A_HUMAN	sp|Q9UKG1|DP13A_HUMAN	>sp|Q9UKG1|DP13A_HUMAN DCC-interacting protein 13-alpha OS=Homo sapiens GN=APPL1 PE=1 SV=1
sp|Q9UKY7|CDV3_HUMAN	sp|Q9UKY7|CDV3_HUMAN	>sp|Q9UKY7|CDV3_HUMAN Protein CDV3 homolog OS=Homo sapiens GN=CDV3 PE=1 SV=1
sp|Q9UL25|RAB21_HUMAN	sp|Q9UL25|RAB21_HUMAN	>sp|Q9UL25|RAB21_HUMAN Ras-related protein Rab-21 OS=Homo sapiens GN=RAB21 PE=1 SV=3
sp|Q9UL46|PSME2_HUMAN	sp|Q9UL46|PSME2_HUMAN	>sp|Q9UL46|PSME2_HUMAN Proteasome activator complex subunit 2 OS=Homo sapiens GN=PSME2 PE=1 SV=4
sp|Q9ULA0|DNPEP_HUMAN	sp|Q9ULA0|DNPEP_HUMAN	>sp|Q9ULA0|DNPEP_HUMAN Aspartyl aminopeptidase OS=Homo sapiens GN=DNPEP PE=1 SV=1
sp|Q9ULH1|ASAP1_HUMAN	sp|Q9ULH1|ASAP1_HUMAN	>sp|Q9ULH1|ASAP1_HUMAN Arf-GAP with SH3 domain, ANK repeat and PH domain-containing protein 1 OS=Homo sapiens GN=ASAP1 PE=1 SV=4
sp|Q9ULI1|NWD2_HUMAN	sp|Q9ULI1|NWD2_HUMAN	>sp|Q9ULI1|NWD2_HUMAN NACHT and WD repeat domain-containing protein 2 OS=Homo sapiens GN=NWD2 PE=2 SV=3
sp|Q9ULV0|MYO5B_HUMAN	sp|Q9ULV0|MYO5B_HUMAN	>sp|Q9ULV0|MYO5B_HUMAN Unconventional myosin-Vb OS=Homo sapiens GN=MYO5B PE=1 SV=3
sp|Q9ULV4|COR1C_HUMAN;sp|Q6QEF8|CORO6_HUMAN	sp|Q9ULV4|COR1C_HUMAN	>sp|Q9ULV4|COR1C_HUMAN Coronin-1C OS=Homo sapiens GN=CORO1C PE=1 SV=1
sp|Q9ULZ3|ASC_HUMAN	sp|Q9ULZ3|ASC_HUMAN	>sp|Q9ULZ3|ASC_HUMAN Apoptosis-associated speck-like protein containing a CARD OS=Homo sapiens GN=PYCARD PE=1 SV=2
sp|Q9UM07|PADI4_HUMAN;sp|Q9ULW8|PADI3_HUMAN	sp|Q9UM07|PADI4_HUMAN	>sp|Q9UM07|PADI4_HUMAN Protein-arginine deiminase type-4 OS=Homo sapiens GN=PADI4 PE=1 SV=2
sp|Q9UMX0|UBQL1_HUMAN;sp|Q9NRR5|UBQL4_HUMAN;sp|Q9UHD9|UBQL2_HUMAN	sp|Q9UMX0|UBQL1_HUMAN	>sp|Q9UMX0|UBQL1_HUMAN Ubiquilin-1 OS=Homo sapiens GN=UBQLN1 PE=1 SV=2
sp|Q9UMX5|NENF_HUMAN	sp|Q9UMX5|NENF_HUMAN	>sp|Q9UMX5|NENF_HUMAN Neudesin OS=Homo sapiens GN=NENF PE=1 SV=1
sp|Q9UN19|DAPP1_HUMAN	sp|Q9UN19|DAPP1_HUMAN	>sp|Q9UN19|DAPP1_HUMAN Dual adapter for phosphotyrosine and 3-phosphotyrosine and 3-phosphoinositide OS=Homo sapiens GN=DAPP1 PE=1 SV=1
sp|Q9UN86|G3BP2_HUMAN	sp|Q9UN86|G3BP2_HUMAN	>sp|Q9UN86|G3BP2_HUMAN Ras GTPase-activating protein-binding protein 2 OS=Homo sapiens GN=G3BP2 PE=1 SV=2
sp|Q9UNF0|PACN2_HUMAN	sp|Q9UNF0|PACN2_HUMAN	>sp|Q9UNF0|PACN2_HUMAN Protein kinase C and casein kinase substrate in neurons protein 2 OS=Homo sapiens GN=PACSIN2 PE=1 SV=2
sp|Q9UNS2|CSN3_HUMAN	sp|Q9UNS2|CSN3_HUMAN	>sp|Q9UNS2|CSN3_HUMAN COP9 signalosome complex subunit 3 OS=Homo sapiens GN=COPS3 PE=1 SV=3
sp|Q9UNZ2|NSF1C_HUMAN	sp|Q9UNZ2|NSF1C_HUMAN	>sp|Q9UNZ2|NSF1C_HUMAN NSFL1 cofactor p47 OS=Homo sapiens GN=NSFL1C PE=1 SV=2
sp|Q9UPN7|PP6R1_HUMAN	sp|Q9UPN7|PP6R1_HUMAN	>sp|Q9UPN7|PP6R1_HUMAN Serine/threonine-protein phosphatase 6 regulatory subunit 1 OS=Homo sapiens GN=PPP6R1 PE=1 SV=5
sp|Q9UPY6|WASF3_HUMAN	sp|Q9UPY6|WASF3_HUMAN	>sp|Q9UPY6|WASF3_HUMAN Wiskott-Aldrich syndrome protein family member 3 OS=Homo sapiens GN=WASF3 PE=1 SV=2
sp|Q9UQ80|PA2G4_HUMAN	sp|Q9UQ80|PA2G4_HUMAN	>sp|Q9UQ80|PA2G4_HUMAN Proliferation-associated protein 2G4 OS=Homo sapiens GN=PA2G4 PE=1 SV=3
sp|Q9Y230|RUVB2_HUMAN	sp|Q9Y230|RUVB2_HUMAN	>sp|Q9Y230|RUVB2_HUMAN RuvB-like 2 OS=Homo sapiens GN=RUVBL2 PE=1 SV=3
sp|Q9Y251|HPSE_HUMAN	sp|Q9Y251|HPSE_HUMAN	>sp|Q9Y251|HPSE_HUMAN Heparanase OS=Homo sapiens GN=HPSE PE=1 SV=2
sp|Q9Y277|VDAC3_HUMAN	sp|Q9Y277|VDAC3_HUMAN	>sp|Q9Y277|VDAC3_HUMAN Voltage-dependent anion-selective channel protein 3 OS=Homo sapiens GN=VDAC3 PE=1 SV=1
sp|Q9Y285|SYFA_HUMAN	sp|Q9Y285|SYFA_HUMAN	>sp|Q9Y285|SYFA_HUMAN Phenylalanine--tRNA ligase alpha subunit OS=Homo sapiens GN=FARSA PE=1 SV=3
sp|Q9Y2B0|CNPY2_HUMAN	sp|Q9Y2B0|CNPY2_HUMAN	>sp|Q9Y2B0|CNPY2_HUMAN Protein canopy homolog 2 OS=Homo sapiens GN=CNPY2 PE=1 SV=1
sp|Q9Y2J8|PADI2_HUMAN	sp|Q9Y2J8|PADI2_HUMAN	>sp|Q9Y2J8|PADI2_HUMAN Protein-arginine deiminase type-2 OS=Homo sapiens GN=PADI2 PE=1 SV=2
sp|Q9Y2Q0|AT8A1_HUMAN	sp|Q9Y2Q0|AT8A1_HUMAN	>sp|Q9Y2Q0|AT8A1_HUMAN Phospholipid-transporting ATPase IA OS=Homo sapiens GN=ATP8A1 PE=1 SV=1
sp|Q9Y2Q3|GSTK1_HUMAN	sp|Q9Y2Q3|GSTK1_HUMAN	>sp|Q9Y2Q3|GSTK1_HUMAN Glutathione S-transferase kappa 1 OS=Homo sapiens GN=GSTK1 PE=1 SV=3
sp|Q9Y2Q5|LTOR2_HUMAN	sp|Q9Y2Q5|LTOR2_HUMAN	>sp|Q9Y2Q5|LTOR2_HUMAN Ragulator complex protein LAMTOR2 OS=Homo sapiens GN=LAMTOR2 PE=1 SV=1
sp|Q9Y2V2|CHSP1_HUMAN	sp|Q9Y2V2|CHSP1_HUMAN	>sp|Q9Y2V2|CHSP1_HUMAN Calcium-regulated heat stable protein 1 OS=Homo sapiens GN=CARHSP1 PE=1 SV=2
sp|Q9Y2X7|GIT1_HUMAN	sp|Q9Y2X7|GIT1_HUMAN	>sp|Q9Y2X7|GIT1_HUMAN ARF GTPase-activating protein GIT1 OS=Homo sapiens GN=GIT1 PE=1 SV=2
sp|Q9Y2Z0|SUGT1_HUMAN	sp|Q9Y2Z0|SUGT1_HUMAN	>sp|Q9Y2Z0|SUGT1_HUMAN Suppressor of G2 allele of SKP1 homolog OS=Homo sapiens GN=SUGT1 PE=1 SV=3
sp|Q9Y315|DEOC_HUMAN	sp|Q9Y315|DEOC_HUMAN	>sp|Q9Y315|DEOC_HUMAN Putative deoxyribose-phosphate aldolase OS=Homo sapiens GN=DERA PE=1 SV=2
sp|Q9Y333|LSM2_HUMAN	sp|Q9Y333|LSM2_HUMAN	>sp|Q9Y333|LSM2_HUMAN U6 snRNA-associated Sm-like protein LSm2 OS=Homo sapiens GN=LSM2 PE=1 SV=1
sp|Q9Y371|SHLB1_HUMAN	sp|Q9Y371|SHLB1_HUMAN	>sp|Q9Y371|SHLB1_HUMAN Endophilin-B1 OS=Homo sapiens GN=SH3GLB1 PE=1 SV=1
sp|Q9Y376|CAB39_HUMAN	sp|Q9Y376|CAB39_HUMAN	>sp|Q9Y376|CAB39_HUMAN Calcium-binding protein 39 OS=Homo sapiens GN=CAB39 PE=1 SV=1
sp|Q9Y385|UB2J1_HUMAN	sp|Q9Y385|UB2J1_HUMAN	>sp|Q9Y385|UB2J1_HUMAN Ubiquitin-conjugating enzyme E2 J1 OS=Homo sapiens GN=UBE2J1 PE=1 SV=2
sp|Q9Y3B3|TMED7_HUMAN	sp|Q9Y3B3|TMED7_HUMAN	>sp|Q9Y3B3|TMED7_HUMAN Transmembrane emp24 domain-containing protein 7 OS=Homo sapiens GN=TMED7 PE=1 SV=2
sp|Q9Y3E0|GOT1B_HUMAN	sp|Q9Y3E0|GOT1B_HUMAN	>sp|Q9Y3E0|GOT1B_HUMAN Vesicle transport protein GOT1B OS=Homo sapiens GN=GOLT1B PE=1 SV=1
sp|Q9Y3F4|STRAP_HUMAN	sp|Q9Y3F4|STRAP_HUMAN	>sp|Q9Y3F4|STRAP_HUMAN Serine-threonine kinase receptor-associated protein OS=Homo sapiens GN=STRAP PE=1 SV=1
sp|Q9Y3I0|RTCB_HUMAN	sp|Q9Y3I0|RTCB_HUMAN	>sp|Q9Y3I0|RTCB_HUMAN tRNA-splicing ligase RtcB homolog OS=Homo sapiens GN=RTCB PE=1 SV=1
sp|Q9Y3I1|FBX7_HUMAN	sp|Q9Y3I1|FBX7_HUMAN	>sp|Q9Y3I1|FBX7_HUMAN F-box only protein 7 OS=Homo sapiens GN=FBXO7 PE=1 SV=1
sp|Q9Y3L3|3BP1_HUMAN	sp|Q9Y3L3|3BP1_HUMAN	>sp|Q9Y3L3|3BP1_HUMAN SH3 domain-binding protein 1 OS=Homo sapiens GN=SH3BP1 PE=1 SV=3
sp|Q9Y3Q8|T22D4_HUMAN	sp|Q9Y3Q8|T22D4_HUMAN	>sp|Q9Y3Q8|T22D4_HUMAN TSC22 domain family protein 4 OS=Homo sapiens GN=TSC22D4 PE=1 SV=2
sp|Q9Y3Z3|SAMH1_HUMAN	sp|Q9Y3Z3|SAMH1_HUMAN	>sp|Q9Y3Z3|SAMH1_HUMAN Deoxynucleoside triphosphate triphosphohydrolase SAMHD1 OS=Homo sapiens GN=SAMHD1 PE=1 SV=2
sp|Q9Y490|TLN1_HUMAN	sp|Q9Y490|TLN1_HUMAN	>sp|Q9Y490|TLN1_HUMAN Talin-1 OS=Homo sapiens GN=TLN1 PE=1 SV=3
sp|Q9Y4E8|UBP15_HUMAN	sp|Q9Y4E8|UBP15_HUMAN	>sp|Q9Y4E8|UBP15_HUMAN Ubiquitin carboxyl-terminal hydrolase 15 OS=Homo sapiens GN=USP15 PE=1 SV=3
sp|Q9Y4G6|TLN2_HUMAN	sp|Q9Y4G6|TLN2_HUMAN	>sp|Q9Y4G6|TLN2_HUMAN Talin-2 OS=Homo sapiens GN=TLN2 PE=1 SV=4
sp|Q9Y4H4|GPSM3_HUMAN	sp|Q9Y4H4|GPSM3_HUMAN	>sp|Q9Y4H4|GPSM3_HUMAN G-protein-signaling modulator 3 OS=Homo sapiens GN=GPSM3 PE=1 SV=1
sp|Q9Y4L1|HYOU1_HUMAN	sp|Q9Y4L1|HYOU1_HUMAN	>sp|Q9Y4L1|HYOU1_HUMAN Hypoxia up-regulated protein 1 OS=Homo sapiens GN=HYOU1 PE=1 SV=1
sp|Q9Y570|PPME1_HUMAN	sp|Q9Y570|PPME1_HUMAN	>sp|Q9Y570|PPME1_HUMAN Protein phosphatase methylesterase 1 OS=Homo sapiens GN=PPME1 PE=1 SV=3
sp|Q9Y5L4|TIM13_HUMAN	sp|Q9Y5L4|TIM13_HUMAN	>sp|Q9Y5L4|TIM13_HUMAN Mitochondrial import inner membrane translocase subunit Tim13 OS=Homo sapiens GN=TIMM13 PE=1 SV=1
sp|Q9Y5P6|GMPPB_HUMAN	sp|Q9Y5P6|GMPPB_HUMAN	>sp|Q9Y5P6|GMPPB_HUMAN Mannose-1-phosphate guanyltransferase beta OS=Homo sapiens GN=GMPPB PE=1 SV=2
sp|Q9Y5X3|SNX5_HUMAN	sp|Q9Y5X3|SNX5_HUMAN	>sp|Q9Y5X3|SNX5_HUMAN Sorting nexin-5 OS=Homo sapiens GN=SNX5 PE=1 SV=1
sp|Q9Y5Y2|NUBP2_HUMAN	sp|Q9Y5Y2|NUBP2_HUMAN	>sp|Q9Y5Y2|NUBP2_HUMAN Cytosolic Fe-S cluster assembly factor NUBP2 OS=Homo sapiens GN=NUBP2 PE=1 SV=1
sp|Q9Y5Z4|HEBP2_HUMAN	sp|Q9Y5Z4|HEBP2_HUMAN	>sp|Q9Y5Z4|HEBP2_HUMAN Heme-binding protein 2 OS=Homo sapiens GN=HEBP2 PE=1 SV=1
sp|Q9Y608|LRRF2_HUMAN	sp|Q9Y608|LRRF2_HUMAN	>sp|Q9Y608|LRRF2_HUMAN Leucine-rich repeat flightless-interacting protein 2 OS=Homo sapiens GN=LRRFIP2 PE=1 SV=1
sp|Q9Y613|FHOD1_HUMAN	sp|Q9Y613|FHOD1_HUMAN	>sp|Q9Y613|FHOD1_HUMAN FH1/FH2 domain-containing protein 1 OS=Homo sapiens GN=FHOD1 PE=1 SV=3
sp|Q9Y624|JAM1_HUMAN	sp|Q9Y624|JAM1_HUMAN	>sp|Q9Y624|JAM1_HUMAN Junctional adhesion molecule A OS=Homo sapiens GN=F11R PE=1 SV=1
sp|Q9Y639|NPTN_HUMAN	sp|Q9Y639|NPTN_HUMAN	>sp|Q9Y639|NPTN_HUMAN Neuroplastin OS=Homo sapiens GN=NPTN PE=1 SV=2
sp|Q9Y678|COPG1_HUMAN;sp|Q9UBF2|COPG2_HUMAN	sp|Q9Y678|COPG1_HUMAN	>sp|Q9Y678|COPG1_HUMAN Coatomer subunit gamma-1 OS=Homo sapiens GN=COPG1 PE=1 SV=1
sp|Q9Y696|CLIC4_HUMAN	sp|Q9Y696|CLIC4_HUMAN	>sp|Q9Y696|CLIC4_HUMAN Chloride intracellular channel protein 4 OS=Homo sapiens GN=CLIC4 PE=1 SV=4
sp|Q9Y6C2|EMIL1_HUMAN	sp|Q9Y6C2|EMIL1_HUMAN	>sp|Q9Y6C2|EMIL1_HUMAN EMILIN-1 OS=Homo sapiens GN=EMILIN1 PE=1 SV=2
sp|Q9Y6E0|STK24_HUMAN	sp|Q9Y6E0|STK24_HUMAN	>sp|Q9Y6E0|STK24_HUMAN Serine/threonine-protein kinase 24 OS=Homo sapiens GN=STK24 PE=1 SV=1
sp|Q9Y6F6|MRVI1_HUMAN	sp|Q9Y6F6|MRVI1_HUMAN	>sp|Q9Y6F6|MRVI1_HUMAN Protein MRVI1 OS=Homo sapiens GN=MRVI1 PE=1 SV=2
sp|Q9Y6I9|TX264_HUMAN	sp|Q9Y6I9|TX264_HUMAN	>sp|Q9Y6I9|TX264_HUMAN Testis-expressed sequence 264 protein OS=Homo sapiens GN=TEX264 PE=1 SV=1
sp|Q9Y6N6|LAMC3_HUMAN	sp|Q9Y6N6|LAMC3_HUMAN	>sp|Q9Y6N6|LAMC3_HUMAN Laminin subunit gamma-3 OS=Homo sapiens GN=LAMC3 PE=1 SV=3
sp|Q9Y6W5|WASF2_HUMAN	sp|Q9Y6W5|WASF2_HUMAN	>sp|Q9Y6W5|WASF2_HUMAN Wiskott-Aldrich syndrome protein family member 2 OS=Homo sapiens GN=WASF2 PE=1 SV=3
